# Supplementary material for: A single genomic region involving a putative chromosome rearrangement in flat oyster (Ostrea edulis) is associated with differential host resilience to the parasite Bonamia ostreae
Source: Evol Appl. 2022 Jul 21;15(9):1408–22. doi: 10.1111/eva.13446 (PMC9488685; doi:10.1111/eva.13446)
Supplement: Supplementary file 2 — Table S1 [file EVA-15-1408-s003.xlsx]

## Sheet: Table S1A
Table S1A. Gene code, position in chromosome 8 of the flat oyster genome (OE-C8) and annotation. In grey are highlithed the differentially expressed genes (DEG) between naïve and long-term affected populations (Ronza et al., 2018), in orange the71 suggestive outliers are and in blue the 16 consistent outliers. Square frames the 29.44 Mb region where strong linkage disequilibrium (LD) was detected…
Gene	Position	Function
FUN_034079-T1	149794	RCC1 domain-containing protein 1
FUN_034084-T1	292907	NLR, CARD domain containing 4
FUN_034091-T1	490386	proline-rich nuclear receptor coactivator 1
FUN_034094-T1	508946	E3 ubiquitin-protein ligase rnf38
FUN_034096-T1	536431	cell division cycle 25
FUN_034101-T1	734874	Ectonucleoside triphosphate diphosphohydrolase 1
FUN_034114-T1	1135011	proline-rich nuclear receptor coactivator 1
FUN_034119-T1	1243186	SAM domain and HD
FUN_034120-T1	1268377	carboxypeptidase C prc1
FUN_034126-T1	1404219	12-oxophytodienoate reductase 1
FUN_034127-T1	1419587	acyl-protein thioesterase
FUN_034130-T1	1484653	Cytoplasmic polyadenylation element-binding protein 2
FUN_034133-T1	1502407	Cytoplasmic polyadenylation element binding protein
FUN_034134-T1	1510952	p21-activated kinase 1
FUN_034135-T1	1533708	E3 ubiquitin-protein ligase march5
FUN_034137-T1	1606487	Meningioma expressed antigen 5 (Hyaluronidase)
FUN_034144-T1	1672089	Prominin 1
FUN_034145-T1	1710936	Prominin 1
FUN_034147-T1	1748200	retrotransposon gag domain containing 1
FUN_034148-T1	1761104	DEAD (Asp-Glu-Ala-Asp) box polypeptide 41
FUN_034152-T1	1845397	Transcription factor lbx1
FUN_034155-T1	1955924	Zinc finger, C3HC4 type (RING finger)
FUN_034162-T1	2029457	Nucleolar complex protein 3
FUN_034163-T1	2060321	chromatin-modulating protein mrc1
FUN_034164-T1	2095206	Starch binding domain 1
FUN_034165-T1	2112864	Starch binding domain 1
FUN_034173-T1	2291693	Msh homeobox
FUN_034175-T1	2348912	PDZ domain containing 7
FUN_034196-T1	2468015	Protein-tyrosine sulfotransferase 1
FUN_034197-T1	2472863	Mannose-P-dolichol utilization defect 1 protein
FUN_034208-T1	2625766	LRR
FUN_034228-T1	2998866	RNA-binding motif protein, X-linked 2
FUN_034251-T1	3394230	Pyridine nucleotide-disulfide oxidoreductase domain-containing protein 2
FUN_034252-T1	3422113	NADH:ubiquinone oxidoreductase, ndufb6/B17 subunit
FUN_034253-T1	3427600	DEAD H (Asp-Glu-Ala-Asp His) box helicase 11
FUN_034264-T1	3622938	NmrA-like domain-containing protein 1
FUN_034265-T1	3636380	UDP-glucuronic acid decarboxylase 1
FUN_034278-T1	3835588	ankyrin repeat domain 31
FUN_034296-T1	4236468	btaf1 RNA polymerase II, B-TFIID transcription factor-associated, 170kDa
FUN_034306-T1	4440602	peptidoglycan recognition protein 1
FUN_034307-T1	4450421	Peptidoglycan recognition protein 2
FUN_034309-T1	4520211	F-box only protein 41
FUN_034315-T1	4583700	V-type proton ATPase subunit B (V-ATPase subunit B o Vacuolar proton pump subunit B)
FUN_034334-T1	4826298	Lectin C-type domain
FUN_034335-T1	4829415	C-type lectin domain 4 member E
FUN_034342-T1	4933744	baculoviral IAP repeat containing 7
6905e	4939883	Putative apoptosis inhibitor ORF87
FUN_034343-T1	4965658	nudix (nucleoside diphosphate linked moiety X)-type motif 18
FUN_034346-T1	4984027	Electron transfer flavoprotein alpha-subunit
FUN_034348-T1	4995925	translation termination factor eRF1
FUN_034354-T1	5132082	Dynein assembly factor with WDR repeat domains 1
FUN_034362-T1	5268804	group nucleosome binding domain 5
FUN_034365-T1	5278246	Beta-arrestin-2
FUN_034367-T1	5299843	Beta-arrestin-1
AX-169172600	5372123
FUN_034387-T1	5564257	baculoviral IAP repeat containing 7
FUN_034388-T1	5596191	nudix (nucleoside diphosphate linked moiety X)-type motif 18
FUN_034391-T1	5614528	Electron transfer flavoprotein alpha-subunit
2694e	5635185	Eukaryotic peptide chain release factor subunit 1 (Eukaryotic release factor 1 eRF1)
FUN_034441-T1	6783590	RCC1 domain-containing protein 1
FUN_034442-T1	6840835	Interleukin 25
FUN_034462-T1	7080033	Glutamine amidotransferase-like class 1 domain-containing protein 3A, mitochondrial
FUN_034463-T1	7095616	EP300-interacting inhibitor of differentiation 3
FUN_034465-T1	7144774	CDK2-associated and cullin domain-containing protein 1
FUN_034471-T1	7237101	ATP-dependent RNA helicase dhx37
FUN_034473-T1	7278670	Probable phospholipid-transporting ATPase IF
FUN_034474-T1	7282748	Probable phospholipid-transporting ATPase IF
FUN_034477-T1	7357204	5-hydroxytryptamine receptor 4
FUN_034479-T1	7439753	Complement C1q-like protein 4
FUN_034482-T1	7496881	Anaphase-promoting complex subunit 23
FUN_034483-T1	7525989	Serine/arginine repetitive matrix protein 1
FUN_034485-T1	7584741	transcription elongation regulator
FUN_034486-T1	7607139	Phosphatidylinositol 4-kinase type 2-beta
FUN_034487-T1	7618818	Phosphatidylinositol 4-kinase type 2-beta
FUN_034489-T1	7651132	Interferon-induced helicase C domain-containing protein 1
FUN_034490-T1	7729210	JmjC domain-containing histone demethylation protein 1
FUN_034493-T1	7790229	Interferon-induced helicase C domain-containing protein 1
FUN_034518-T1	8015890	G protein-coupled receptor 83
FUN_034525-T1	8209666	AP-1 complex subunit sigma-2
FUN_034527-T1	8272431	Leucine-rich repeat-containing protein 63
FUN_034527-T2	8272431	Leucine-rich repeat-containing protein 63, variant 2
FUN_034531-T1	8322663	Peptide methionine sulfoxide reductase B3
FUN_034532-T1	8341132	S-methylmethionine permease mmp1
FUN_034538-T1	8426404	Transducin (beta)-like 1 X-linked receptor 1
FUN_034539-T1	8449703	E3 ubiquitin-protein ligase rnf13
FUN_034544-T1	8578543	Eukaryotic initiation factor 4A-I
FUN_034545-T1	8588972	Eukaryotic initiation factor 4A-I
FUN_034555-T1	8734244	tumor necrosis factor (ligand) super, member 10
FUN_034556-T1	8743903	tumor necrosis factor (ligand) super, member 10
FUN_034561-T1	8833700	Peptide methionine sulfoxide reductase B3
FUN_034562-T1	8852126	S-methylmethionine permease mmp1
FUN_034566-T1	8909414	ATP-dependent RNA helicase ddx3x
FUN_034569-T1	8958528	E3 ubiquitin-protein ligase rnf13
6225e	9266372
FUN_034601-T1	9274397	4-hydroxy-2-oxoglutarate aldolase, mitochondrial
FUN_034610-T1	9388872	EFh
FUN_034611-T1	9395755	Tctex1 domain-containing protein 2
FUN_034613-T1	9411442	WD repeat-containing protein 87
FUN_034615-T1	9457471	Heparan sulfate 6-O-sulfotransferase 3
FUN_034616-T1	9471636	F-box protein 36
FUN_034616-T2	9471636	F-box protein 36, variant 2
FUN_034617-T1	9482772	mitochondrial membrane protein
FUN_034622-T1	9589705	cholinergic receptor, nicotinic, beta
FUN_034625-T1	9614047	Charged multivesicular body protein 3
FUN_034627-T1	9636377	Ankyrin-1
FUN_034630-T1	9667982	Pyruvate dehydrogenase E1 component subunit alpha, somatic form, mitochondrial
FUN_034632-T1	9695476	Pyruvate dehydrogenase E1 component subunit alpha, somatic form, mitochondrial
FUN_034638-T1	9797992	Tripartite motif-containing protein 45
FUN_034639-T1	9807491	tripartite motif containing
FUN_034642-T1	9829919	E3 ubiquitin-protein ligase trim9
FUN_034643-T1	9841878	Lysine-specific demethylase 3A
FUN_034660-T1	10159239	Zinc finger protein
FUN_034665-T1	10213464	DNA cross-link repair 1A protein
FUN_034667-T1	10239953	Beta-1,3-N-acetylgalactosaminyltransferase 2
FUN_034671-T1	10271544	Alpha-2B adrenergic receptor
FUN_034687-T1	10670961	Neurogenic locus notch protein 3
FUN_034690-T1	10700097	Neurogenic locus notch protein 3
FUN_034695-T1	10807118	60S ribosomal protein L35A
FUN_034703-T1	10998413	cytochrome P450 2 sub U member 1
FUN_034704-T1	11006620	cytochrome P450 2 sub U member 1
FUN_034705-T1	11022160	cytochrome P450 2 sub U member 1
FUN_034706-T1	11030498	Eukaryotic translation initiation factor 2A
FUN_034707-T1	11038809	Eukaryotic translation initiation factor 2A
FUN_034712-T1	11104472	Rho guanine nucleotide exchange factor 7
FUN_034720-T1	11304185	DNA polymerase delta subunit 3
FUN_034728-T1	11379076	Intraflagellar transport protein 80
FUN_034729-T1	11395963	Putative putative protein CXorf58
AX-169177113	11418552
FUN_034733-T1	11465657	tudor domain containing 1
FUN_034744-T1	11709415	7 transmembrane receptor (Secretin )
FUN_034750-T1	11842821	poly(A) binding protein interacting protein 2
FUN_034753-T1	11867039	M-phase phosphoprotein 8
FUN_034758-T1	11967656	actin organization and endocytosis protein
FUN_034760-T1	12019079	Mediator of RNA polymerase II transcription subunit 4
FUN_034761-T1	12025074	Eukaryotic translation initiation factor 4E type 2
FUN_034762-T1	12039594	Putative glycerol kinase 5
FUN_034764-T1	12110944	DDRGK domain-containing protein 1
FUN_034767-T1	12221625	Transmembrane protease serine 11G
FUN_034768-T1	12267578	Ankyrin repeat domain-containing protein 44
FUN_034775-T1	12441073	Sushi, von Willebrand factor type A, EGF and pentraxin domain containing 1
AX-169177113	12513535
FUN_034787-T1	12743602	anaphase promoting complex subunit cdc16
FUN_034788-T1	12779222	FUN14 domain-containing protein 1
FUN_034790-T1	12822687	Lysine-specific demethylase 6A
FUN_034792-T1	12850848	Methylosome subunit pICln
FUN_034797-T1	12897157	NLR, CARD domain containing 4
FUN_034806-T1	12990322	Ras- protein Rab6
FUN_034806-T2	12990322	Ras- protein Rab6, variant 2
FUN_034810-T1	13056785	beta' subunit
FUN_034812-T1	13123907	Starch binding domain 1
FUN_034820-T1	13255038	Sodium/hydrogen exchanger 7
FUN_034822-T1	13287394	Sodium hydrogen exchanger
FUN_034823-T1	13308749	Starch binding domain 1
FUN_034825-T1	13335416	Neurotransmitter-gated ion-channel transmembrane region
FUN_034843-T1	13692552	Sperm flagellar protein 1
FUN_034845-T1	13699821	Sperm flagellar protein 1
FUN_034846-T1	13711086	Sperm flagellar protein 1
FUN_034847-T1	13728556	Suppressor of cytokine signaling 2
FUN_034852-T1	13762744	Sperm flagellar protein 1
FUN_034853-T1	13769994	Telomerase protein component 1
FUN_034853-T2	13769994	Telomerase protein component 1, variant 2
FUN_034863-T1	13895898	LRP2 binding protein
FUN_034881-T1	14056546	replication factor C subunit 4
FUN_034887-T1	14198365	myosin 3
FUN_034890-T1	14265149	Progestin and adipoQ receptor member
FUN_034891-T1	14271978	Endoplasmic reticulum-Golgi intermediate compartment protein 1
FUN_034896-T1	14358227	fucosyltransferase 1 (galactoside 2-alpha-L-fucosyltransferase, H blood group)
FUN_034897-T1	14367585	Phospholipid scramblase 3
FUN_034898-T1	14405639	Structural maintenance of chromosomes protein 4
FUN_034899-T1	14440281	Structural maintenance of chromosomes protein 4
FUN_034901-T1	14450525	Solute carrier 2 (Facilitated glucose transporter) member 8
FUN_034904-T1	14475611	E3 ubiquitin-protein ligase march5
FUN_034908-T1	14538839	Cytochrome c oxidase subunit 1
FUN_034910-T1	14565982	cd38 molecule
FUN_034935-T1	15270829	Serine/threonine-protein phosphatase 2A regulatory subunit B'' subunit beta
FUN_034936-T1	15291315	Serine/threonine-protein phosphatase 2A regulatory subunit B'' subunit alpha
AX-169159304	15410547
FUN_034942-T1	15536526	Serine/threonine-protein kinase Nek1
FUN_034946-T1	15603534	Dynein heavy chain 2, axonemal
FUN_034947-T1	15629034	Proline-, glutamic acid- and leucine-rich protein 1
FUN_034950-T1	15700328	Importin subunit alpha-4
FUN_034951-T1	15715806	Importin subunit alpha
FUN_034951-T2	15715806	Importin subunit alpha, variant 2
FUN_034954-T1	15755924	Ectonucleoside triphosphate diphosphohydrolase 4
FUN_034958-T1	15814693	Sideroflexin-1
FUN_034960-T1	15857066	Dedicator of cytokinesis protein 5
6115e	16040379	Cytoplasmic polyadenylation element-binding protein 2
FUN_034973-T1	16080353	chromatin-modulating protein mrc1
FUN_034981-T1	16289059	Endothelin-converting enzyme 1
4215e	16316925	Alanine--tRNA ligase (Alanyl-tRNA synthetase; AlaRS)
FUN_034990-T1	16423225	NHL repeat-containing protein 2
4834e	16615302	Uncharacterized protein K02A2.6
FUN_035010-T1	16816978	Cullin-4A
FUN_035011-T1	16875446	Cullin-4
FUN_035013-T1	16913414	Tetraspanin-33
FUN_035051-T1	17773152	coiled-coil domain containing 15
FUN_035053-T1	17803839	coiled-coil domain containing 15
FUN_035060-T1	17886585	pre-rRNA processing protein
FUN_035062-T1	17946733	pre-rRNA processing protein
FUN_035063-T1	18000172	pre-rRNA processing protein
FUN_035087-T1	18522507	ELMO domain-containing protein 3
FUN_035097-T1	18799635	Protein DETOXIFICATION 47, chloroplastic
1839e	19069679	Monocarboxylate transporter 5 (MCT 5)
1840e	19075975	Monocarboxylate transporter 5 (MCT 5)
FUN_035116-T1	19124559	Mid1 interacting protein 1
FUN_035117-T1	19141300	LIM and senescent cell antigen-like-containing domain protein 1
FUN_035125-T1	19344392	Calpain-6
FUN_035131-T1	19511785	Cytosolic purine 5'-nucleotidase
FUN_035143-T1	19690622	ATP-dependent DNA helicase Q4
FUN_035144-T1	19692909	Acid-sensing ion channel 1
FUN_035145-T1	19711201	Acid-sensing ion channel 1
FUN_035146-T1	19716205	acid-sensing (proton-gated) ion channel
FUN_035156-T1	19927312	Fumarylacetoacetate hydrolase domain-containing protein 2A
FUN_035157-T1	19939820	Fumarylacetoacetate hydrolase domain-containing protein 2A
FUN_035164-T1	20051024	NK3 homeobox 2
FUN_035170-T1	20138682	Pleckstrin y domain-containing A member 2
FUN_035181-T1	20408972	Metallo-beta-lactamase domain-containing protein 1
FUN_035182-T1	20417351	Metallo-beta-lactamase domain-containing protein 1
FUN_035183-T1	20431741	Metallo-beta-lactamase domain-containing protein 1
FUN_035184-T1	20454578	transmembrane 9 super member 2
FUN_035186-T1	20554399	Retinoblastoma-associated protein
FUN_035187-T1	20616434	Retinoblastoma-associated protein
FUN_035188-T1	20643263	Signal peptidase complex subunit 2
FUN_035190-T1	20670052	Intraflagellar transport protein 81
FUN_035195-T1	20825911	Cytosolic phospholipase A2
FUN_035196-T1	20860174	THAP domain-containing protein 4
FUN_035198-T1	20890978	ubiquitin-protein transferase activating protein
FUN_035203-T1	20948704	Arginine and glutamate-rich protein 1
FUN_035204-T1	20967351	Histone-lysine N-methyltransferase NSD3
4840e	21222563	Steroid 17-alpha-hydroxylase/17,20 lyase
FUN_035227-T1	21374464	chromatin-modulating protein mrc1
FUN_035228-T1	21397575	lymphocyte antigen
FUN_035230-T1	21440988	Cullin-3
FUN_035231-T1	21495310	Meprin A subunit beta
FUN_035232-T1	21521418	Meprin A subunit beta
FUN_035236-T1	21639965	G protein-coupled receptor 83
FUN_035238-T1	21725612	ribosome biosynthesis protein
FUN_035241-T1	21757974	Ventral anterior homeobox 2
FUN_035243-T1	21812757	Amiloride-sensitive sodium channel
FUN_035251-T1	21962020	3-ketoacyl-CoA thiolase with broad chain length specificity
FUN_035255-T1	22061062	ATP-dependent DNA helicase MER3
FUN_035257-T1	22079452	ATP-dependent DNA helicase MER3
FUN_035265-T1	22247634	receptor
FUN_035266-T1	22258183	receptor
FUN_035267-T1	22263916	receptor
FUN_035284-T1	22720871	Cilia- and flagella-associated protein 43
FUN_035285-T1	22754035	F-box/WD repeat-containing protein 4
FUN_035294-T1	23231531	WD repeat-containing protein 11
FUN_035295-T1	23254267	WD repeat-containing protein 11
FUN_035299-T1	23408397	activating signal cointegrator 1 complex subunit
FUN_035301-T1	23434878	Threonine synthase-like 2
1472e	23483043	Solute carrier family 23 member 2 (Na(+)/L-ascorbic acid transporter 2)
1471e	23483043	Solute carrier family 23 member 2 (Na(+)/L-ascorbic acid transporter 2)
FUN_035320-T1	23667400	ADAM metallopeptidase with thrombospondin type 1 motif
FUN_035320-T2	23667400	ADAM metallopeptidase with thrombospondin type 1 motif, variant 2
FUN_035350-T1	24150204	Ankyrin repeat and MYND domain containing 1
FUN_035366-T1	24476999	mRNA splicing protein
FUN_035367-T1	24496811	HSPB (Heat shock 27kDa) associated protein 1
FUN_035372-T1	24590045	OTU domain containing
FUN_035381-T1	24889324	Serpentine type 7TM GPCR chemoreceptor Srx
FUN_035385-T1	24950705	Poly (ADP-ribose) polymerase, member 14
6689e	25013433	C-terminal-binding protein; CtBP protein (dCtBP)
FUN_035397-T1	25252744	SH3 domain-binding protein
FUN_035403-T1	25362983	Catenin alpha-2
FUN_035405-T1	25436601	Plasma kallikrein
FUN_035406-T1	25455007	Thymus-specific serine protease
FUN_035437-T1	25983783	Stress-70 protein, mitochondrial
FUN_035446-T1	26173375	Myeloid lymphoid or mixed-lineage leukemia 2
FUN_035448-T1	26186131	Major facilitator super domain-containing protein 1
FUN_035448-T2	26186131	Major facilitator super domain-containing protein 1, variant 2
FUN_035450-T1	26237240	VPS10 domain-containing receptor SorCS3
FUN_035451-T1	26295971	U2 snRNP-associated SURP domain-containing protein
3082e	26323383	Collagen alpha-1(IV) chain; Flags: Precursor
1657e	26331974	Collagen alpha-2(XI) chain; Flags: Precursor
1656e	26333369	Collagen alpha-2(IV) chain
4378e	26340834	Calpain-1 catalytic subunit (Calcium-activated neutral proteinase 1; CANP 1)
6403e	26341874	rRNA methyltransferase 2, mitochondrial (rRNA (uridine-2'-O)-methyltransferase)
5257e	26444209	Collagen alpha-2(IV) chain (Lethal protein 2; Precursor)
FUN_035471-T1	26723197	STIP1 y and U box-containing protein 1
FUN_035471-T2	26723197	STIP1 y and U box-containing protein 1, variant 2
FUN_035487-T1	27077935	von Willebrand factor A domain-containing protein 8
FUN_035488-T1	27081216	von Willebrand factor A domain-containing protein 8
5688e	27098327	Programmed cell death protein 10
FUN_035493-T1	27110516	Heat shock 70 kDa protein 13
FUN_035505-T1	27450607	HEAT repeat-containing protein 4
FUN_035515-T1	27542714	Kv channel-interacting protein 4
3098e	27742773	G-protein coupled receptor Mth2 (Protein methuselah-2) Flags: Precursor
FUN_035527-T1	27760071	Mediator of RNA polymerase II transcription subunit 12-like protein
FUN_035528-T1	27817418	Mediator of RNA polymerase II transcription subunit 12-like protein
FUN_035535-T1	27967052	mo25 protein
FUN_035537-T1	28001661	DnaJ sub C member 3
FUN_035542-T1	28119809	Gamma-aminobutyric acid receptor subunit beta-1
FUN_035549-T1	28313833	pleckstrin y domain containing, B (evectins) member 2
FUN_035551-T1	28337546	Choline-phosphate cytidylyltransferase B
FUN_035552-T1	28378318	[acyl-carrier-protein] S-malonyltransferase
FUN_035554-T1	28401620	Tripartite motif-containing protein 2
FUN_035562-T1	28582230	Fibroblast growth factor receptor-like 1
FUN_035567-T1	28735838	Protein DETOXIFICATION 47, chloroplastic
FUN_035568-T1	28752792	E2-like enzyme
FUN_035585-T1	29055464	Leucine-rich repeats and immunoglobulin-like domains
FUN_035590-T1	29243606	Coiled-coil domain-containing protein 39
FUN_035596-T1	29378019	succinate-CoA ligase, alpha subunit
FUN_035620-T1	29920167	regulatory factor X, 4 (influences HLA class II expression)
FUN_035622-T1	29969512	Zinc finger protein ZIC 4
FUN_035623-T1	29999704	Zinc finger protein ZIC 4
FUN_035625-T1	30031931	Zinc finger protein ZIC 4
FUN_035628-T1	30109567	Kazal-type serine peptidase inhibitor domain 1
FUN_035630-T1	30141450	Dedicator of cytokinesis protein 9
FUN_035631-T1	30230669	Glypican-4
FUN_035634-T1	30313697	Gpc5p
FUN_035642-T1	30421673	C1q and tumor necrosis factor protein 4
FUN_035643-T1	30470727	Mcm2-7 hexameric complex component
FUN_035644-T1	30490486	DCN1-like protein 1
FUN_035667-T1	30918915	G2/mitotic-specific cyclin-B3
FUN_035672-T1	30984521	Pseudouridine-5'-phosphatase
FUN_035677-T1	31015846	Multidrug resistance-associated protein 5
FUN_035679-T1	31050732	ATP-binding cassette sub- C member 11
FUN_035684-T1	31150582	Methanethiol oxidase
FUN_035693-T1	31293328	Histone-lysine N-methyltransferase setd1b
FUN_035695-T1	31365151	Regulator of G-protein signaling 14
FUN_035699-T1	31446952	Ribonuclease H2 subunit A
FUN_035701-T1	31487736	E3 ubiquitin-protein ligase dtx3l
FUN_035702-T1	31502533	E3 ubiquitin-protein ligase dtx3l
FUN_035708-T1	31625884	1-acylglycerol-3-phosphate O-acyltransferase 6 (lysophosphatidic acid acyltransferase, zeta)
FUN_035712-T1	31693374	XK- protein 4
FUN_035717-T1	31823746	tumor necrosis factor (ligand) super, member 11
FUN_035719-T1	31849571	sulfotransferase, cytosolic, 1C, member 4
FUN_035722-T1	31876031	Calpain-6
FUN_035724-T1	31913236	Glioma pathoproteinsis- protein 1
FUN_035725-T1	31925753	Peptidase inhibitor 16
5892e	32020450	D-Hillarin
5634e	32030599	Ribosomal RNA large subunit methyltransferase K/L (23S rRNA m2G2445 methyltransferase)
FUN_035732-T1	32110643	SET and MYND domain-containing protein 6
FUN_035735-T1	32170660	Metallo-beta-lactamase domain-containing protein 1
FUN_035738-T1	32225926	tumor necrosis factor (ligand) super, member 11
FUN_035740-T1	32256050	sulfotransferase, cytosolic, 1C, member
FUN_035743-T1	32276045	Calpain-6
FUN_035744-T1	32285367	Calpain-5
FUN_035754-T1	32432941	transcription termination factor, RNA polymerase II
1475e	32594511	COMM domain-containing protein 2
FUN_035757-T1	32594518	COMM domain-containing protein 2
FUN_035759-T1	32607846	Coiled-coil domain containing 67
FUN_035766-T1	32781812	BTB/POZ domain-containing protein kctd9
FUN_035769-T1	32838147	DEAD (Asp-Glu-Ala-Asp) box polypeptide 58
FUN_035773-T1	32888389	Transforming acidic coiled-coil-containing protein 3
FUN_035779-T1	33073636	Sodium-dependent multivitamin transporter
FUN_035781-T1	33101745	Sodium-coupled monocarboxylate transporter 1
FUN_035783-T1	33119137	Sodium-coupled monocarboxylate transporter 1
FUN_035785-T1	33144393	Acylpyruvase fahd1, mitochondrial
FUN_035800-T1	33447317	zinc finger, FYVE domain containing 27
FUN_035801-T1	33468003	Casein kinase II subunit alpha
FUN_035804-T1	33494960	Cilia- and flagella-associated protein 46
FUN_035806-T1	33517890	Cilia- and flagella-associated protein 46
FUN_035812-T1	33692242	Glycoside hydrolase 18 protein
FUN_035827-T1	33897995	3'-5' exoribonuclease 1
FUN_035828-T1	33930619	Serine/threonine-protein kinase haspin
FUN_035831-T1	34046249	Hemicentin-1
FUN_035841-T1	34330528	Type I inositol 1,4,5-trisphosphate 5-phosphatase
FUN_035842-T1	34385363	Homeobox protein Nkx-6.2
FUN_035843-T1	34434078	peptidoglycan recognition protein 1
FUN_035843-T2	34434078	peptidoglycan recognition protein 1, variant 2
FUN_035850-T1	34550155	Ancient ubiquitous protein 1
FUN_035852-T1	34586440	arylacetamide deacetylase-like
FUN_035858-T1	34643530	Carbon-nitrogen hydrolase
FUN_035875-T1	35004521	Hemicentin-1
FUN_035879-T1	35089301	SM-like, degradation of cytoplasmic mRNAs and positively regulates transcription initiation
FUN_035883-T1	35229697	Cytochrome P450 4f11
FUN_035886-T1	35265222	nucleotide exchange factor sil1
FUN_035888-T1	35277638	Tripartite motif-containing protein 2
FUN_035891-T1	35292177	nucleotide exchange factor sil1
FUN_035894-T1	35469327	Serine/threonine-protein phosphatase 2A 55 kDa regulatory subunit B beta isoform
FUN_035897-T1	35544435	Disks large 1
4519e	35554682	Disks large homolog 2; Postsynaptic density protein 93
FUN_035898-T1	35565572	Disks large 4
FUN_035905-T1	35701086	Solute carrier 7 member 3
FUN_035911-T1	35819792	Cytochrome P450 4f11
FUN_035913-T1	35876074	MORN repeat-containing protein 4
FUN_035914-T1	35904731	multiple EGF-like-domains 6
FUN_035916-T1	35939931	multiple EGF-like-domains 6
FUN_035924-T1	36251194	7 transmembrane receptor (rhodopsin )
FUN_035929-T1	36349584	Toll-like receptor 7
FUN_035932-T1	36402010	TOLL-like receptor 3
FUN_035934-T1	36442862	7 transmembrane receptor (rhodopsin )
FUN_035936-T1	36480387	7 transmembrane receptor (rhodopsin )
FUN_035937-T1	36494385	Poly (ADP-ribose) polymerase, member 14
347e	36660983	Early growth response protein 3 (EGR-3)
FUN_035942-T1	36712898	MORN repeat-containing protein 3
FUN_035945-T1	36784971	AMME syndrome candidate protein 1 protein
FUN_035948-T1	36856208	Leucine-rich repeats and calponin y (CH) domain containing
FUN_035951-T1	36892852	WD repeat-containing protein 53
FUN_035957-T1	37100631	DNA-directed RNA polymerase II subunit RPB1
FUN_035964-T1	37214245	Fibronectin type 3 and ankyrin repeat domains protein 1
AX-169187911	37233171
AX-169161992	37251811
6739e	37363887	Suppressor of fused homolog
FUN_035975-T1	37457395	Calcium binding protein
FUN_035976-T1	37480163	SWI/SNF chromatin-remodeling complex subunit
FUN_035993-T1	37679685	Fumarylacetoacetate hydrolase domain-containing protein 2A
FUN_035996-T1	37688582	Cytosol aminopeptidase, catalytic domain
FUN_035999-T1	37741706	Peptide methionine sulfoxide reductase B3
FUN_036004-T1	37846326	Zinc finger protein
FUN_036023-T1	38083845	28S ribosomal protein S18c, mitochondrial
FUN_036027-T1	38172999	DNA polymerase alpha catalytic subunit
551e	38230392	Tubulin beta chain (Beta-tubulin)
943e	38247110	Fucose mutarotase
FUN_036031-T1	38265740	Syntaxin-18
FUN_036056-T1	38895947	Alkaline ceramidase 3
FUN_036058-T1	38943673	tetraspanin 6
FUN_036068-T1	39073099	Otopetrin
FUN_036070-T1	39105673	ArfGAP with FG repeats 1
FUN_036072-T1	39134257	PCI domain-containing protein 2
FUN_036080-T1	39461828	Unconventional myosin-VIIa
FUN_036086-T1	39580995	Ras- protein Rap-2c
FUN_036087-T1	39584828	BRCA1 BRCA2-containing complex, subunit 3
AX-169180610	39609840
FUN_036091-T1	39642173	ADP-ribose glycohydrolase ARH3
FUN_036092-T1	39656332	TATA box-binding protein-associated factor RNA polymerase I subunit B
FUN_036093-T1	39672066	TATA box-binding protein-associated factor RNA polymerase I subunit B
1677e	39723913
AX-169158113	39749315
FUN_036103-T1	39874288	complexin 1
FUN_036105-T1	39974229	cytochrome P450 2 sub U member 1
FUN_036109-T1	39996128	Acid sphingomyelinase-like phosphodiesterase 3b
FUN_036112-T1	40032175	cytochrome P450 2 sub U member 1
FUN_036113-T1	40044731	cytochrome P450 2 sub U member 1
FUN_036114-T1	40063699	cytochrome P450 2 sub U member 1
FUN_036115-T1	40090591	cytochrome P450 2 sub U member 1
FUN_036116-T1	40113662	cytochrome P450 2 sub U member 1
FUN_036117-T1	40134444	cytochrome P450 2 sub U member 1
FUN_036119-T1	40176079	Ankyrin-2
FUN_036125-T1	40271739	Carboxylesterase
FUN_036126-T1	40323896	Carboxylesterase
FUN_036128-T1	40397826	Carboxylesterase
FUN_036145-T1	40927522	GrpE protein 1, mitochondrial
FUN_036146-T1	40988512	receptor
FUN_036151-T1	41168129	adaptor- protein complex 5, sigma 1 subunit
FUN_036154-T1	41200606	Ras- protein Rab-28
FUN_036155-T1	41211737	Ankyrin repeat domain-containing protein 42
FUN_036156-T1	41227302	nuclear fragile X mental retardation protein interacting protein 1
FUN_036160-T1	41299401	Stores iron in a soluble, non-toxic, readily available form
FUN_036175-T1	41723148	Poly(U)-binding-splicing factor puf60
FUN_036176-T1	41771758	Exonuclease 3'-5' domain-containing protein 2
FUN_036177-T1	41816334	E3 ubiquitin-protein ligase kcmf1
FUN_036179-T1	41828727	Protease-associated domain containing 1
FUN_036180-T1	41855319	Retinal guanylyl cyclase 2
FUN_036186-T1	41978999	Sulfotransferase, cytosolic, 2A, dehydroepiandrosterone (DHEA)-preferring, member
FUN_036191-T1	42076911	Mediator of RNA polymerase II transcription subunit 11
FUN_036193-T1	42088432	Long-chain-fatty-acid--CoA ligase 4
4843e	42108743	Long-chain-fatty-acid--CoA ligase 4
AX-169186978	42225391
FUN_036202-T1	42243848	Guanylate cyclase soluble subunit beta-2
FUN_036204-T1	42270952	cell division cycle 25
AX-169174144	42412919
FUN_036214-T1	42514135	Eukaryotic translation initiation factor 2-alpha kinase 3
FUN_036219-T1	42614417	Telomeric repeat-binding factor 2-interacting protein 1
FUN_036222-T1	42671679	Sodium-coupled monocarboxylate transporter 1
FUN_036222-T2	42671679	Sodium-coupled monocarboxylate transporter 1, variant 2
AX-169165368	42733401
3102e	42746291	RNA-binding motif protein, X chromosome (Heterogeneous nuclear ribonucleoprotein G)
FUN_036233-T1	42889610	Rho guanine nucleotide exchange factor 4
FUN_036237-T1	42895622	E3 ubiquitin-protein ligase dtx3l
FUN_036239-T1	42909885	Protein RRP5
FUN_036244-T1	43120183	Multidrug resistance-associated protein 4
FUN_036248-T1	43224358	omega-3 fatty acid receptor 1
FUN_036249-T1	43249028	called the H antigen which is an essential substrate for the final step in the
FUN_036251-T1	43338651	SAM domain and HD
FUN_036253-T1	43386573	SAM domain and HD
FUN_036260-T1	43565840	cAMP-dependent protein kinase
FUN_036264-T1	43616944	Importin-5
FUN_036268-T1	43697764	Lateral signaling target protein 2
FUN_036269-T1	43720372	Charged multivesicular body protein 7
FUN_036276-T1	43819001	Serine/threonine-protein kinase PAK 3
FUN_036286-T1	43977632	Bridging integrator 3
FUN_036295-T1	44179986	WD repeat and FYVE domain-containing protein 1
FUN_036295-T2	44179986	WD repeat and FYVE domain-containing protein 1, variant 2
FUN_036296-T1	44194614	U2 small nuclear ribonucleoprotein auxiliary factor 35 kDa subunit- protein 2
AX-169163478	44198926
FUN_036299-T1	44273001	Dehydrogenase/reductase SDR member 12
FUN_036307-T1	44361865	Diamine acetyltransferase 2
FUN_036315-T1	44485713	snoRNP complex protein nop56
FUN_036325-T1	44643027	enolase member 4
FUN_036327-T1	44650548	enolase member 4
FUN_036336-T1	44920980	NAD(P)H-quinone oxidoreductase subunit 5, chloroplastic
6803e	45058101	Hexokinase type 2
FUN_036348-T1	45176398	Transmembrane anterior posterior transformation protein 1
FUN_036354-T1	45241268	Eef1a2p
AX-169202901	45400746
FUN_036363-T1	45614596	receptor
FUN_036376-T1	45878149	tRNA pseudouridine synthase 1
FUN_036382-T1	46000986	respiration factor rsf1
FUN_036394-T1	46352792	Ras- protein Rab-24
FUN_036397-T1	46413903	Putative E3 ubiquitin-protein ligase HTD2
AX-169167536	46455356
FUN_036400-T1	46497035	dual specificity phosphatase 11 (RNA RNP complex 1-interacting)
FUN_036405-T1	46642194	Phosphatidylinositol 3,4,5-trisphosphate-dependent Rac exchanger 2 protein
FUN_036409-T1	46688583	receptor
FUN_036410-T1	46699036	Activating transcription factor 7-interacting protein 1
FUN_036411-T1	46710372	Luzp4p
FUN_036413-T1	46781401	DNA replication complex GINS protein SLD5
FUN_036418-T1	46904200	von Willebrand factor A domain containing 7
FUN_036432-T1	47245918	Sideroflexin-5
FUN_036443-T1	47472255	Homeobox protein emx2
FUN_036446-T1	47590622	T-complex protein 1 subunit eta
FUN_036449-T1	47706272	exosome 3'->5 exonuclease subunit ski4 (Csl4)
FUN_036458-T1	47861381	WD repeat-containing protein 34
FUN_036459-T1	47870348	WD repeat-containing protein 34
FUN_036467-T1	47979879	Iron-sulfur clusters incorporation protein
FUN_036471-T1	48080370	Myosin regulatory light polypeptide 9
FUN_036471-T2	48080370	Myosin regulatory light polypeptide 9, variant 2
FUN_036472-T1	48094769	39S ribosomal protein L43, mitochondrial
FUN_036476-T1	48143442	Transcription factor AP-2-alpha
FUN_036478-T1	48159506	Centrosomal protein of 19 kDa
FUN_036482-T1	48215539	Structural maintenance of chromosomes protein 3
FUN_036483-T1	48231214	Cytochrome c oxidase assembly protein cox15
FUN_036484-T1	48253838	Ubiquitin thioesterase Zranb1
AX-169183021	48295806
FUN_036485-T1	48296871	Alpha-1,6-mannosyl-glycoprotein 2-beta-N-acetylglucosaminyltransferase
FUN_036486-T1	48323852	Alpha-1,6-mannosyl-glycoprotein 2-beta-N-acetylglucosaminyltransferase
FUN_036487-T1	48338793	KAT8 regulatory NSL complex subunit 3
FUN_036488-T1	48355788	KAT8 regulatory NSL complex subunit 3
FUN_036489-T1	48365828	dual specificity phosphatase 11 (RNA RNP complex 1-interacting)
1043e	48531122
FUN_036499-T1	48533657	inositol polyphosphate phosphatase-like 1
5803e	48620912	Diphthine synthase (Diphthamide biosynthesis methyltransferase)
FUN_036504-T1	48655356	Gamma-tubulin complex component 3
FUN_036510-T1	48741929	Glutaredoxin 3
FUN_036511-T1	48760969	antigen p97 (melanoma associated) identified by monoclonal antibodies 133.2 and 96.5
FUN_036517-T1	48864652	NineTeen Complex (NTC) component
FUN_036520-T1	48945644	Integrator complex subunit 4
FUN_036522-T1	48998530	Integrator complex subunit 4
FUN_036523-T1	49005889	snoRNA-binding protein
FUN_036532-T1	49235228	nucleolar complex protein 14
FUN_036533-T1	49250657	nucleolar complex protein 14
AX-169169244	49289214
FUN_036541-T1	49390163	26S proteasome non-ATPase regulatory subunit 1
FUN_036544-T1	49521622	26S proteasome non-ATPase regulatory subunit 2
FUN_036547-T1	49556074	Probable ATP-dependent RNA helicase ddx56
FUN_036548-T1	49603035	Pre-mRNA-splicing factor ATP-dependent RNA helicase dhx15
FUN_036551-T1	49614808	Transmembrane emp24 domain-containing protein 4
FUN_036559-T1	49844003	Ubiquitin-like domain-containing CTD phosphatase 1
FUN_036579-T1	50167094	Tripartite motif-containing protein 2
FUN_036580-T1	50183877	Protein strawberry notch 1
FUN_036582-T1	50237744	ADP-ribosylation factor protein 3
FUN_036583-T1	50248104	NK2 homeobox 6
FUN_036586-T1	50332241	Lectin, galactoside-binding, soluble, 4
FUN_036587-T1	50346473	Fibrocystin-L
FUN_036587-T2	50346473	Fibrocystin-L, variant 2
FUN_036589-T1	50370567	Transcription factor IIIB 50 kDa subunit
FUN_036598-T1	50476342	Phosphatidylglycerol/phosphatidylinositol transfer protein
FUN_036611-T1	50755368	Leucine-rich repeat-containing G-protein coupled receptor 6
FUN_036615-T1	50876500	integral membrane protein 2B
FUN_036622-T1	51065556	5'-nucleotidase domain-containing protein 3
FUN_036623-T1	51092251	Arylacetamide deacetylase-like 2
FUN_036624-T1	51103864	translation elongation factor EF-1 alpha
FUN_036626-T1	51119884	Arylacetamide deacetylase-like 2
FUN_036629-T1	51180265	T-cell leukemia homeobox protein 3
FUN_036630-T1	51192508	T-cell leukemia homeobox protein 3
4008e	51599868	Protein arginine methyltransferase NDUFAF7 homolog, mitochondrial (NADH dehydrogenase)
FUN_036654-T1	51661334	Nucleolar protein 16
FUN_036658-T1	51673762	transforming growth factor beta regulator 1
5442e	51692427	MIF-like protein mif-2
FUN_036660-T1	51710186	meiosis-specific component of sister chromatid cohesion complex
FUN_036670-T1	51950472	WD repeat-containing protein 6
FUN_036698-T1	52503178	actin binding protein
FUN_036704-T1	52590017	actin binding protein
FUN_036717-T1	52880889	BTB (POZ) domain containing 16
FUN_036718-T1	52908579	BTB (POZ) domain containing 16
FUN_036719-T1	52924145	BTB (POZ) domain containing 16
AX-169195963	52928246
FUN_036720-T1	52957758	Lipase maturation factor 1
6372e	53193503	SH3-domain binding protein 2
FUN_036733-T1	53241450	SH3-domain binding protein 2
FUN_036734-T1	53272313	Serine/threonine-protein kinase 32A
FUN_036735-T1	53290185	Serine/threonine-protein kinase 32A
FUN_036737-T1	53315129	Coiled-coil and C2 domain-containing protein 2A
FUN_036738-T1	53330449	leucine rich repeat containing 27
FUN_036739-T1	53358027	Collectin sub- member 10 (C-type lectin)
6364e	53379560	Membrane protein insertase YidC (Foldase YidC)
AX-169181566	53443025
FUN_036744-T1	53558516	tRNA-histidine guanylyltransferase 1-like
FUN_036745-T1	53596190	Glycoside hydrolase 18 protein
FUN_036746-T1	53608858	antigen identified by monoclonal antibody Ki-67
FUN_036747-T1	53619478	antigen identified by monoclonal antibody Ki-67
AX-169168879	53619694
FUN_036751-T1	53727388	UDP-glucose:glycoprotein glucosyltransferase 2
AX-169174273	53738958
FUN_036752-T1	53740504	UDP-glucose:glycoprotein glucosyltransferase 2
AX-169189592	53768963
FUN_036756-T1	53858464	Alpha-centractin
FUN_036758-T1	53899914	Tripartite motif-containing protein 2
4303e	53932935	Tumor necrosis factor (Cachectin; TNF-alpha) Tumor necrosis factor ligand superfamily
FUN_036780-T1	54377493	Serine/arginine repetitive matrix protein 2
AX-169163443	54390043
FUN_036783-T1	54483864	T-cell leukemia homeobox protein 1
FUN_036799-T1	54771056	neutral cholesterol ester hydrolase 1
FUN_036801-T1	54807065	[acyl-carrier-protein] S-malonyltransferase
FUN_036814-T1	55026654	G protein-coupled receptor kinase 5
AX-169163549	55071493
FUN_036817-T1	55072212	polysaccharide biosynthesis domain containing protein 1
5650e	55283089	tRNA (carboxymethyluridine(34)-5-O)-methyltransferase
FUN_036841-T1	55602196	CXC
FUN_036842-T1	55608489	WD repeat-containing protein 24
FUN_036851-T1	55869163	matrix-remodelling associated 5
6268e	56087888	Serine palmitoyltransferase small subunit A (Small subunit of serine palmitoyltransferase A)
FUN_036859-T1	56102708	H/ACA ribonucleoprotein complex subunit dkc1
FUN_036860-T1	56114363	excision repair cross-complementing rodent repair deficiency, complementation group 5
FUN_036864-T1	56239678	Fibronectin type III domain-containing protein 3B
FUN_036870-T1	56337936	regulator of nonsense transcription
FUN_036871-T1	56353646	SH3 and PX domain-containing protein 2B
FUN_036872-T1	56371064	SH3 and PX domains 2A
FUN_036875-T1	56435767	Clathrin interactor 1
4573e	56456972	Ribonuclease Z
4560e	56458244	Ribonuclease Z
4483e	56476399	Otoferlin; Fer-1-like protein 2
218e	56519295	Isoamyl acetate-hydrolyzing esterase 1 homolog
FUN_036885-T1	56580108	elongation factor EF-G
FUN_036887-T1	56596599	Putative tRNA (cytidine(32)/guanosine(34)-2'-O)-methyltransferase
FUN_036899-T1	56949290	HMG (high mobility group) box SOX-14
FUN_036902-T1	57093150	DNA-binding transcription factor yap1
FUN_036907-T1	57148318	BTB/POZ domain-containing protein 3
FUN_036912-T1	57212171	Prominin 1
FUN_036913-T1	57237733	Prominin 1
FUN_036914-T1	57250580	Prominin 1
3227e	57310270	Leucine-rich repeat-containing G-protein coupled receptor 4
FUN_036924-T1	57443616	Tripartite motif-containing protein 3
FUN_036926-T1	57457940	Vesicular integral-membrane protein VIP36
FUN_036927-T1	57473892	RAD52 motif 1
FUN_036928-T1	57483425	Methyltransferase-like protein 21D
FUN_036930-T1	57499984	NFX1-type zinc finger-containing protein 1
FUN_036931-T1	57504656	NFX1-type zinc finger-containing protein 1
FUN_036937-T1	57653860	Protein T2
FUN_036942-T1	57694576	2-acylglycerol O-acyltransferase 2
FUN_036943-T1	57703358	Protein ssuh2
FUN_036946-T1	57748236	X-ray radiation resistance-associated protein 1
FUN_036963-T1	58067752	sterile alpha motif domain containing
FUN_036974-T1	58452498	Slit 2 protein
FUN_036985-T1	58653601	DCC-interacting protein 13-alpha
FUN_036992-T1	58842982	Rho guanine nucleotide exchange factor 6
FUN_036993-T1	58844429	Arsenite methyltransferase
FUN_036994-T1	58862943	Major facilitator super domain-containing protein 10
FUN_036995-T1	58872759	Transcription factor iws1
FUN_036996-T1	58874186	Major facilitator super domain-containing protein 10
FUN_037002-T1	58983138	Muscleblind-like protein 1
AX-169186592	59023314
FUN_037019-T1	59545604	WD repeat-containing protein 44
AX-169175893	59555621
FUN_037032-T1	59707323	E3 ubiquitin-protein ligase dtx3l
FUN_037036-T1	59827092	poly (ADP-ribose) polymerase, member 14
FUN_037038-T1	59892285	Histone h2ax
FUN_037044-T1	59906081	Transcription factor Dp-2
FUN_037047-T1	59952918	Membrane magnesium transporter 1
AX-169160197	60212426
FUN_037066-T1	60239507	Rho- BTB domain-containing protein 2
FUN_037071-T1	60353167	Poly (ADP-ribose) polymerase, member 14
FUN_037074-T1	60415303	Poly (ADP-ribose) polymerase, member 14
FUN_037077-T1	60485289	Chromodomain-helicase DNA-binding protein
FUN_037086-T1	60619643	Ubiquitin-protein ligase
FUN_037094-T1	60788532	Golgi Transport
FUN_037105-T1	61010029	[acyl-carrier-protein] S-malonyltransferase
FUN_037127-T1	61442389	FERM domain-containing protein 7
FUN_037128-T1	61474415	FERM domain-containing protein 7
AX-169172164	61598155
FUN_037135-T1	61608066	Sphingolipid delta(4)-desaturase DES1
FUN_037138-T1	61661896	Protein O-mannosyl-transferase tmtc4
204e	61713579	Protein O-mannosyl-transferase tmtc4
FUN_037162-T1	62172504	5-hydroxytryptamine receptor 4
FUN_037165-T1	62295018	protein kinase
AX-169189699	62350344
FUN_037178-T1	62503209	Pantothenate kinase 1
FUN_037179-T1	62526513	spermatoproteinsis associated 24
2821e	62635601	poly(A) binding protein interacting protein 2
FUN_037184-T1	62703288	Renin receptor
5675e	62750046	Mannose-P-dolichol utilization defect 1 protein homolog
FUN_037194-T1	62848911	mitotic spindle checkpoint protein Bub3
FUN_037198-T1	62964441	mms19 nucleotide excision repair
FUN_037199-T1	62975181	mms19 nucleotide excision repair
FUN_037201-T1	62996054	mms19 nucleotide excision repair
FUN_037202-T1	63007693	Ubiquitin domain-containing protein 2
FUN_037207-T1	63086780	matrix metallopeptidase 21
FUN_037214-T1	63235873	Fatty acid desaturase domain, member 6
FUN_037215-T1	63239808	E3 ubiquitin-protein transferase rmnd5a
FUN_037216-T1	63259133	WD repeat-containing protein 54
FUN_037217-T1	63271945	WD repeat-containing protein 54
FUN_037218-T1	63284184	Docking protein 2, 56kDa
7108e	63292106	Endoribonuclease YbeY
FUN_037221-T1	63320855	Peptidase inhibitor 16
FUN_037227-T1	63437157	Serpin peptidase inhibitor, clade B (Ovalbumin), member
FUN_037234-T1	63589975	Chitinase domain-containing protein 1
FUN_037239-T1	63726464	Integrator complex subunit 6
FUN_037240-T1	63754009	C1q and tumor necrosis factor protein 4
FUN_037242-T1	63775558	Ribonuclease P protein subunit p38
FUN_037245-T1	63815485	Ribonuclease H2 subunit B
FUN_037252-T1	63911796	mucin 5B, oligomeric mucus gel-forming
FUN_037257-T1	64051505	scavenger receptor cysteine rich domain containing, group B (4 domains)
FUN_037258-T1	64070941	scavenger receptor cysteine rich domain containing
FUN_037261-T1	64169338	Eukaryotic translation initiation factor 3 subunit A
FUN_037262-T1	64193049	Protein fam45a
FUN_037267-T1	64353202	Peptidyl-prolyl cis-trans isomerase pin4
FUN_037272-T1	64421843	Carbohydrate sulfotransferase 15
FUN_037276-T1	64485990	Protein Wnt-11
FUN_037284-T1	64615071	kelch-like
FUN_037300-T1	64741896	Transcription initiation factor TFIID subunit 9B
AX-169184858	64744157
AX-169183747	64745504
FUN_037301-T1	64761400	COP9 signalosome complex subunit 6
FUN_037302-T1	64784717	Nuclear corepressor for KRAB domain-containing zinc finger proteins (KRAB-ZFPs)
FUN_037306-T1	64815111	Palmitoyltransferase zdhhc16
FUN_037311-T1	64933240	defense response
FUN_037312-T1	64949770	TIR
FUN_037334-T1	65270018	adrenoceptor alpha
AX-169159018	65292930
AX-169179850	65613187
FUN_037351-T1	65704797	Hemicentin-1
AX-169172878	65813739
FUN_037357-T1	65837110	DNA-directed RNA polymerase II subunit RPB2
FUN_037362-T1	65901233	Serine/threonine-protein kinase mig-15
FUN_037366-T1	65993162	Phosphatidylinositol 3,4,5-trisphosphate 3-phosphatase tpte2
FUN_037378-T1	66183813	Renin receptor
FUN_037379-T1	66200771	Renin receptor
1261e	66445026	Crossover junction endodeoxyribonuclease RuvC (Holliday junction nuclease RuvC)
1262e	66450433	Crossover junction endodeoxyribonuclease RuvC (Holliday junction nuclease RuvC)
5457e	66453462
FUN_037393-T1	66560503	Transforming acidic coiled-coil-containing protein 2
FUN_037395-T1	66645791	RING finger protein 37
AX-169182108	66649836
AX-169174678	66673670
3809e	66719252	CRP-like cAMP-activated global transcriptional regulator (cAMP receptor protein CRP)
FUN_037407-T1	66787841	WD repeat-containing protein 11
FUN_037408-T1	66808286	DNA excision repair protein ERCC-6
FUN_037409-T1	66809960	WD repeat-containing protein 11
FUN_037410-T1	66841746	THO complex subunit 3
AX-169182772	66902620
FUN_037413-T1	66912990	janus kinase and
FUN_037422-T1	66991174	Protein phosphatase 1L
FUN_037426-T1	67066141	Dynactin subunit 1
FUN_037427-T1	67076839	Dynactin subunit 1
FUN_037428-T1	67102307	Epsin-2, required for endocytosis and actin patch assembly
1807e	67259787	DOCK-like protein 1
1808e	67259787	DOCK-like protein 2
FUN_037435-T1	67284496	Arsenite methyltransferase
FUN_037451-T1	67537416	Heme-binding protein 2
FUN_037452-T1	67553988	TNFAIP3 interacting protein 2
FUN_037454-T1	67573781	Casein kinase I isoform alpha
FUN_037455-T1	67601746	BBSome-interacting protein 1
FUN_037488-T1	68102483	Pentatricopeptide repeat domain 3
FUN_037489-T1	68153150	Dual specificity protein phosphatase 4
FUN_037494-T1	68304839	splicing factor 3a, subunit 1
AX-169169783	68410393
FUN_037505-T1	68529601	scavenger receptor cysteine rich domain containing
AX-169199495	68632940
FUN_037513-T1	68729669	Usher syndrome 2A (autosomal recessive, mild)
FUN_037523-T1	68837155	Aflatoxin B1 aldehyde reductase member 2
FUN_037526-T1	68864607	Aflatoxin B1 aldehyde reductase member 2
FUN_037527-T1	68901086	Aflatoxin B1 aldehyde reductase member 2
FUN_037528-T1	68921962	Hemicentin-1
FUN_037532-T1	68968107	Sema
FUN_037533-T1	69003629	Hemicentin-1
FUN_037534-T1	69039253	Hemicentin-1
FUN_037536-T1	69089065	Hemicentin-1
FUN_037543-T1	69255175	3'-5' exoribonuclease 1
FUN_037558-T1	69461144	Glycoside hydrolase 18 protein
FUN_037561-T1	69509263	C1q and tumor necrosis factor protein 2
FUN_037568-T1	69604623	Cilia- and flagella-associated protein 46
FUN_037568-T1	69604623	Cilia- and flagella-associated protein 46

## Sheet: Table S1B
Table S1B. Genes involved in significatively overrepresented GO terms related to Cellular Compoment (CC, red), Molecular Function (MF, purple) and Biological Process (BP, brown) at OE-C8. In grey are highlithed the differentially expressed genes (DEG) between naïve and long-term affected populations (Ronza et al., 2018), in orange the 71 suggestive outliers and in blue the 16 consistent outliers.…
Gene	Position	Function	CC	MF	BP
FUN_034079-T1	149794	RCC1 domain-containing protein 1
FUN_034084-T1	292907	NLR, CARD domain containing 4
FUN_034091-T1	490386	proline-rich nuclear receptor coactivator 1
FUN_034094-T1	508946	E3 ubiquitin-protein ligase rnf38
FUN_034096-T1	536431	cell division cycle 25
FUN_034101-T1	734874	Ectonucleoside triphosphate diphosphohydrolase 1
FUN_034114-T1	1135011	proline-rich nuclear receptor coactivator 1
FUN_034119-T1	1243186	SAM domain and HD
FUN_034120-T1	1268377	carboxypeptidase C prc1
FUN_034126-T1	1404219	12-oxophytodienoate reductase 1
FUN_034127-T1	1419587	acyl-protein thioesterase
FUN_034130-T1	1484653	Cytoplasmic polyadenylation element-binding protein 2
FUN_034133-T1	1502407	Cytoplasmic polyadenylation element binding protein
FUN_034134-T1	1510952	p21-activated kinase 1
FUN_034135-T1	1533708	E3 ubiquitin-protein ligase march5
FUN_034137-T1	1606487	Meningioma expressed antigen 5 (Hyaluronidase)
FUN_034144-T1	1672089	Prominin 1
FUN_034145-T1	1710936	Prominin 1
FUN_034147-T1	1748200	retrotransposon gag domain containing 1
FUN_034148-T1	1761104	DEAD (Asp-Glu-Ala-Asp) box polypeptide 41
FUN_034152-T1	1845397	Transcription factor lbx1
FUN_034155-T1	1955924	Zinc finger, C3HC4 type (RING finger)
FUN_034162-T1	2029457	Nucleolar complex protein 3
FUN_034163-T1	2060321	chromatin-modulating protein mrc1
FUN_034164-T1	2095206	Starch binding domain 1
FUN_034173-T1	2291693	Msh homeobox
FUN_034175-T1	2348912	PDZ domain containing 7
FUN_034196-T1	2468015	Protein-tyrosine sulfotransferase 1
FUN_034197-T1	2472863	Mannose-P-dolichol utilization defect 1 protein
FUN_034208-T1	2625766	LRR
FUN_034228-T1	2998866	RNA-binding motif protein, X-linked 2
FUN_034251-T1	3394230	Pyridine nucleotide-disulfide oxidoreductase domain-containing protein 2
FUN_034252-T1	3422113	NADH:ubiquinone oxidoreductase, ndufb6/B17 subunit
FUN_034253-T1	3427600	DEAD H (Asp-Glu-Ala-Asp His) box helicase 11
FUN_034264-T1	3622938	NmrA-like domain-containing protein 1
FUN_034265-T1	3636380	UDP-glucuronic acid decarboxylase 1
FUN_034278-T1	3835588	ankyrin repeat domain 31
FUN_034296-T1	4236468	btaf1 RNA polymerase II, B-TFIID transcription factor-associated, 170kDa
FUN_034306-T1	4440602	peptidoglycan recognition protein 1
FUN_034307-T1	4450421	Peptidoglycan recognition protein 2
FUN_034309-T1	4520211	F-box only protein 41
FUN_034315-T1	4583700	V-type proton ATPase subunit B
FUN_034334-T1	4826298	Lectin C-type domain
FUN_034335-T1	4829415	C-type lectin domain 4 member E
FUN_034342-T1	4933744	baculoviral IAP repeat containing 7
6905e	4939883	Putative apoptosis inhibitor ORF87
FUN_034343-T1	4965658	nudix (nucleoside diphosphate linked moiety X)-type motif 18
FUN_034346-T1	4984027	Electron transfer flavoprotein alpha-subunit
FUN_034348-T1	4995925	translation termination factor eRF1
FUN_034354-T1	5132082	Dynein assembly factor with WDR repeat domains 1
FUN_034362-T1	5268804	group nucleosome binding domain 5
FUN_034365-T1	5278246	Beta-arrestin-2
FUN_034367-T1	5299843	Beta-arrestin-1
AX-169172600	5372123
FUN_034387-T1	5564257	baculoviral IAP repeat containing 7
FUN_034388-T1	5596191	nudix (nucleoside diphosphate linked moiety X)-type motif 18
FUN_034391-T1	5614528	Electron transfer flavoprotein alpha-subunit
2694e	5635185	Eukaryotic peptide chain release factor subunit 1 (Eukaryotic release factor 1 eRF1)
FUN_034441-T1	6783590	RCC1 domain-containing protein 1
FUN_034442-T1	6840835	Interleukin 25
FUN_034462-T1	7080033	Glutamine amidotransferase-like class 1 domain-containing protein 3A, mitochondrial
FUN_034463-T1	7095616	EP300-interacting inhibitor of differentiation 3
FUN_034465-T1	7144774	CDK2-associated and cullin domain-containing protein 1
FUN_034471-T1	7237101	ATP-dependent RNA helicase dhx37
FUN_034473-T1	7278670	Probable phospholipid-transporting ATPase IF
FUN_034477-T1	7357204	5-hydroxytryptamine receptor 4
FUN_034479-T1	7439753	Complement C1q-like protein 4
FUN_034482-T1	7496881	Anaphase-promoting complex subunit 23
FUN_034483-T1	7525989	Serine/arginine repetitive matrix protein 1
FUN_034485-T1	7584741	transcription elongation regulator
FUN_034486-T1	7607139	Phosphatidylinositol 4-kinase type 2-beta
FUN_034489-T1	7651132	Interferon-induced helicase C domain-containing protein 1
FUN_034490-T1	7729210	JmjC domain-containing histone demethylation protein 1
FUN_034518-T1	8015890	G protein-coupled receptor 83
FUN_034525-T1	8209666	AP-1 complex subunit sigma-2
FUN_034527-T1	8272431	Leucine-rich repeat-containing protein 63
FUN_034527-T2	8272431	Leucine-rich repeat-containing protein 63, variant 2
FUN_034531-T1	8322663	Peptide methionine sulfoxide reductase B3
FUN_034532-T1	8341132	S-methylmethionine permease mmp1
FUN_034538-T1	8426404	Transducin (beta)-like 1 X-linked receptor 1
FUN_034539-T1	8449703	E3 ubiquitin-protein ligase rnf13
FUN_034544-T1	8578543	Eukaryotic initiation factor 4A-I
FUN_034545-T1	8588972	Eukaryotic initiation factor 4A-I
FUN_034555-T1	8734244	tumor necrosis factor (ligand) super, member 10
FUN_034561-T1	8833700	Peptide methionine sulfoxide reductase B3
FUN_034562-T1	8852126	S-methylmethionine permease mmp1
FUN_034566-T1	8909414	ATP-dependent RNA helicase ddx3x
FUN_034569-T1	8958528	E3 ubiquitin-protein ligase rnf13
6225e	9266372
FUN_034601-T1	9274397	4-hydroxy-2-oxoglutarate aldolase, mitochondrial
FUN_034610-T1	9388872	EFh
FUN_034611-T1	9395755	Tctex1 domain-containing protein 2
FUN_034613-T1	9411442	WD repeat-containing protein 87
FUN_034615-T1	9457471	Heparan sulfate 6-O-sulfotransferase 3
FUN_034616-T1	9471636	F-box protein 36
FUN_034616-T2	9471636	F-box protein 36, variant 2
FUN_034617-T1	9482772	mitochondrial membrane protein
FUN_034622-T1	9589705	cholinergic receptor, nicotinic, beta
FUN_034625-T1	9614047	Charged multivesicular body protein 3
FUN_034627-T1	9636377	Ankyrin-1
FUN_034630-T1	9667982	Pyruvate dehydrogenase E1 component subunit alpha, somatic form, mitochondrial
FUN_034638-T1	9797992	Tripartite motif-containing protein 45
FUN_034639-T1	9807491	tripartite motif containing
FUN_034642-T1	9829919	E3 ubiquitin-protein ligase trim9
FUN_034643-T1	9841878	Lysine-specific demethylase 3A
FUN_034660-T1	10159239	Zinc finger protein
FUN_034665-T1	10213464	DNA cross-link repair 1A protein
FUN_034667-T1	10239953	Beta-1,3-N-acetylgalactosaminyltransferase 2
FUN_034671-T1	10271544	Alpha-2B adrenergic receptor
FUN_034687-T1	10670961	Neurogenic locus notch protein 3
FUN_034695-T1	10807118	60S ribosomal protein L35A
FUN_034703-T1	10998413	cytochrome P450 2 sub U member 1
FUN_034706-T1	11030498	Eukaryotic translation initiation factor 2A
FUN_034712-T1	11104472	Rho guanine nucleotide exchange factor 7
FUN_034720-T1	11304185	DNA polymerase delta subunit 3
FUN_034728-T1	11379076	Intraflagellar transport protein 80
FUN_034729-T1	11395963	Putative putative protein CXorf58
AX-169177113	11418552
FUN_034733-T1	11465657	tudor domain containing 1
FUN_034744-T1	11709415	7 transmembrane receptor (Secretin )
FUN_034750-T1	11842821	poly(A) binding protein interacting protein 2
FUN_034753-T1	11867039	M-phase phosphoprotein 8
FUN_034758-T1	11967656	actin organization and endocytosis protein
FUN_034760-T1	12019079	Mediator of RNA polymerase II transcription subunit 4
FUN_034761-T1	12025074	Eukaryotic translation initiation factor 4E type 2
FUN_034762-T1	12039594	Putative glycerol kinase 5
FUN_034764-T1	12110944	DDRGK domain-containing protein 1
FUN_034767-T1	12221625	Transmembrane protease serine 11G
FUN_034768-T1	12267578	Ankyrin repeat domain-containing protein 44
FUN_034775-T1	12441073	Sushi, von Willebrand factor type A, EGF and pentraxin domain containing 1
AX-169177113	12513535
FUN_034787-T1	12743602	anaphase promoting complex subunit cdc16
FUN_034788-T1	12779222	FUN14 domain-containing protein 1
FUN_034790-T1	12822687	Lysine-specific demethylase 6A
FUN_034792-T1	12850848	Methylosome subunit pICln
FUN_034797-T1	12897157	NLR, CARD domain containing 4
FUN_034806-T1	12990322	Ras- protein Rab6
FUN_034806-T2	12990322	Ras- protein Rab6, variant 2
FUN_034810-T1	13056785	beta' subunit
FUN_034812-T1	13123907	Starch binding domain 1
FUN_034820-T1	13255038	Sodium/hydrogen exchanger 7
FUN_034822-T1	13287394	Sodium hydrogen exchanger
FUN_034823-T1	13308749	Starch binding domain 1
FUN_034825-T1	13335416	Neurotransmitter-gated ion-channel transmembrane region
FUN_034843-T1	13692552	Sperm flagellar protein 1
FUN_034847-T1	13728556	Suppressor of cytokine signaling 2
FUN_034852-T1	13762744	Sperm flagellar protein 1
FUN_034853-T1	13769994	Telomerase protein component 1
FUN_034853-T2	13769994	Telomerase protein component 1, variant 2
FUN_034863-T1	13895898	LRP2 binding protein
FUN_034881-T1	14056546	replication factor C subunit 4
FUN_034887-T1	14198365	myosin 3
FUN_034890-T1	14265149	Progestin and adipoQ receptor member
FUN_034891-T1	14271978	Endoplasmic reticulum-Golgi intermediate compartment protein 1
FUN_034896-T1	14358227	fucosyltransferase 1 (galactoside 2-alpha-L-fucosyltransferase, H blood group)
FUN_034897-T1	14367585	Phospholipid scramblase 3
FUN_034898-T1	14405639	Structural maintenance of chromosomes protein 4
FUN_034901-T1	14450525	Solute carrier 2 (Facilitated glucose transporter) member 8
FUN_034904-T1	14475611	E3 ubiquitin-protein ligase march5
FUN_034908-T1	14538839	Cytochrome c oxidase subunit 1
FUN_034910-T1	14565982	cd38 molecule
FUN_034935-T1	15270829	Serine/threonine-protein phosphatase 2A regulatory subunit B'' subunit beta
FUN_034936-T1	15291315	Serine/threonine-protein phosphatase 2A regulatory subunit B'' subunit alpha
AX-169159304	15410547
FUN_034942-T1	15536526	Serine/threonine-protein kinase Nek1
FUN_034946-T1	15603534	Dynein heavy chain 2, axonemal
FUN_034947-T1	15629034	Proline-, glutamic acid- and leucine-rich protein 1
FUN_034950-T1	15700328	Importin subunit alpha-4
FUN_034951-T1	15715806	Importin subunit alpha
FUN_034951-T2	15715806	Importin subunit alpha, variant 2
FUN_034954-T1	15755924	Ectonucleoside triphosphate diphosphohydrolase 4
FUN_034958-T1	15814693	Sideroflexin-1
FUN_034960-T1	15857066	Dedicator of cytokinesis protein 5
6115e	16040379	Cytoplasmic polyadenylation element-binding protein 2
FUN_034973-T1	16080353	chromatin-modulating protein mrc1
FUN_034981-T1	16289059	Endothelin-converting enzyme 1
4215e	16316925	Alanine--tRNA ligase (Alanyl-tRNA synthetase; AlaRS)
FUN_034990-T1	16423225	NHL repeat-containing protein 2
4834e	16615302	Uncharacterized protein K02A2.6
FUN_035010-T1	16816978	Cullin-4A
FUN_035011-T1	16875446	Cullin-4
FUN_035013-T1	16913414	Tetraspanin-33
FUN_035051-T1	17773152	coiled-coil domain containing 15
FUN_035060-T1	17886585	pre-rRNA processing protein
FUN_035087-T1	18522507	ELMO domain-containing protein 3
FUN_035097-T1	18799635	Protein DETOXIFICATION 47, chloroplastic
1839e	19069679	Monocarboxylate transporter 5 (MCT 5)
FUN_035116-T1	19124559	Mid1 interacting protein 1
FUN_035117-T1	19141300	LIM and senescent cell antigen-like-containing domain protein 1
FUN_035125-T1	19344392	Calpain-6
FUN_035131-T1	19511785	Cytosolic purine 5'-nucleotidase
FUN_035143-T1	19690622	ATP-dependent DNA helicase Q4
FUN_035144-T1	19692909	Acid-sensing ion channel 1
FUN_035146-T1	19716205	acid-sensing (proton-gated) ion channel
FUN_035156-T1	19927312	Fumarylacetoacetate hydrolase domain-containing protein 2A
FUN_035164-T1	20051024	NK3 homeobox 2
FUN_035170-T1	20138682	Pleckstrin y domain-containing A member 2
FUN_035181-T1	20408972	Metallo-beta-lactamase domain-containing protein 1
FUN_035184-T1	20454578	transmembrane 9 super member 2
FUN_035186-T1	20554399	Retinoblastoma-associated protein
FUN_035188-T1	20643263	Signal peptidase complex subunit 2
FUN_035190-T1	20670052	Intraflagellar transport protein 81
FUN_035195-T1	20825911	Cytosolic phospholipase A2
FUN_035196-T1	20860174	THAP domain-containing protein 4
FUN_035198-T1	20890978	ubiquitin-protein transferase activating protein
FUN_035203-T1	20948704	Arginine and glutamate-rich protein 1
FUN_035204-T1	20967351	Histone-lysine N-methyltransferase NSD3
4840e	21222563	Steroid 17-alpha-hydroxylase/17,20 lyase
FUN_035227-T1	21374464	chromatin-modulating protein mrc1
FUN_035228-T1	21397575	lymphocyte antigen
FUN_035230-T1	21440988	Cullin-3
FUN_035231-T1	21495310	Meprin A subunit beta
FUN_035236-T1	21639965	G protein-coupled receptor 83
FUN_035238-T1	21725612	ribosome biosynthesis protein
FUN_035241-T1	21757974	Ventral anterior homeobox 2
FUN_035243-T1	21812757	Amiloride-sensitive sodium channel
FUN_035251-T1	21962020	3-ketoacyl-CoA thiolase with broad chain length specificity
FUN_035255-T1	22061062	ATP-dependent DNA helicase MER3
FUN_035265-T1	22247634	receptor
FUN_035284-T1	22720871	Cilia- and flagella-associated protein 43
FUN_035285-T1	22754035	F-box/WD repeat-containing protein 4
FUN_035294-T1	23231531	WD repeat-containing protein 11
FUN_035299-T1	23408397	activating signal cointegrator 1 complex subunit
FUN_035301-T1	23434878	Threonine synthase-like 2
1472e	23483043	Solute carrier family 23 member 2 (Na(+)/L-ascorbic acid transporter 2)
FUN_035320-T1	23667400	ADAM metallopeptidase with thrombospondin type 1 motif
FUN_035320-T2	23667400	ADAM metallopeptidase with thrombospondin type 1 motif, variant 2
FUN_035350-T1	24150204	Ankyrin repeat and MYND domain containing 1
FUN_035366-T1	24476999	mRNA splicing protein
FUN_035367-T1	24496811	HSPB (Heat shock 27kDa) associated protein 1
FUN_035372-T1	24590045	OTU domain containing
FUN_035381-T1	24889324	Serpentine type 7TM GPCR chemoreceptor Srx
FUN_035385-T1	24950705	Poly (ADP-ribose) polymerase, member 14
6689e	25013433	C-terminal-binding protein; CtBP protein (dCtBP)
FUN_035397-T1	25252744	SH3 domain-binding protein
FUN_035403-T1	25362983	Catenin alpha-2
FUN_035405-T1	25436601	Plasma kallikrein
FUN_035406-T1	25455007	Thymus-specific serine protease
FUN_035437-T1	25983783	Stress-70 protein, mitochondrial
FUN_035446-T1	26173375	Myeloid lymphoid or mixed-lineage leukemia 2
FUN_035448-T1	26186131	Major facilitator super domain-containing protein 1
FUN_035448-T2	26186131	Major facilitator super domain-containing protein 1, variant 2
FUN_035450-T1	26237240	VPS10 domain-containing receptor SorCS3
FUN_035451-T1	26295971	U2 snRNP-associated SURP domain-containing protein
3082e	26323383	Collagen alpha-1(IV) chain; Flags: Precursor
1657e	26331974	Collagen alpha-2(XI) chain; Flags: Precursor
1656e	26333369	Collagen alpha-2(IV) chain
4378e	26340834	Calpain-1 catalytic subunit (Calcium-activated neutral proteinase 1; CANP 1)
6403e	26341874	rRNA methyltransferase 2, mitochondrial (rRNA (uridine-2'-O)-methyltransferase)
FUN_035471-T1	26723197	STIP1 y and U box-containing protein 1
FUN_035471-T2	26723197	STIP1 y and U box-containing protein 1, variant 2
FUN_035488-T1	27081216	von Willebrand factor A domain-containing protein 8
5688e	27098327	Programmed cell death protein 10
FUN_035493-T1	27110516	Heat shock 70 kDa protein 13
FUN_035505-T1	27450607	HEAT repeat-containing protein 4
FUN_035515-T1	27542714	Kv channel-interacting protein 4
3098e	27742773	G-protein coupled receptor Mth2 (Protein methuselah-2) Flags: Precursor
FUN_035527-T1	27760071	Mediator of RNA polymerase II transcription subunit 12-like protein
FUN_035535-T1	27967052	mo25 protein
FUN_035537-T1	28001661	DnaJ sub C member 3
FUN_035542-T1	28119809	Gamma-aminobutyric acid receptor subunit beta-1
FUN_035549-T1	28313833	pleckstrin y domain containing, B (evectins) member 2
FUN_035551-T1	28337546	Choline-phosphate cytidylyltransferase B
FUN_035552-T1	28378318	[acyl-carrier-protein] S-malonyltransferase
FUN_035554-T1	28401620	Tripartite motif-containing protein 2
FUN_035562-T1	28582230	Fibroblast growth factor receptor-like 1
FUN_035567-T1	28735838	Protein DETOXIFICATION 47, chloroplastic
FUN_035568-T1	28752792	E2-like enzyme
FUN_035585-T1	29055464	Leucine-rich repeats and immunoglobulin-like domains
FUN_035590-T1	29243606	Coiled-coil domain-containing protein 39
FUN_035596-T1	29378019	succinate-CoA ligase, alpha subunit
FUN_035620-T1	29920167	regulatory factor X, 4 (influences HLA class II expression)
FUN_035625-T1	30031931	Zinc finger protein ZIC 4
FUN_035628-T1	30109567	Kazal-type serine peptidase inhibitor domain 1
FUN_035630-T1	30141450	Dedicator of cytokinesis protein 9
FUN_035631-T1	30230669	Glypican-4
FUN_035634-T1	30313697	Gpc5p
FUN_035642-T1	30421673	C1q and tumor necrosis factor protein 4
FUN_035643-T1	30470727	Mcm2-7 hexameric complex component
FUN_035644-T1	30490486	DCN1-like protein 1
FUN_035667-T1	30918915	G2/mitotic-specific cyclin-B3
FUN_035672-T1	30984521	Pseudouridine-5'-phosphatase
FUN_035677-T1	31015846	Multidrug resistance-associated protein 5
FUN_035679-T1	31050732	ATP-binding cassette sub- C member 11
FUN_035684-T1	31150582	Methanethiol oxidase
FUN_035693-T1	31293328	Histone-lysine N-methyltransferase setd1b
FUN_035695-T1	31365151	Regulator of G-protein signaling 14
FUN_035699-T1	31446952	Ribonuclease H2 subunit A
FUN_035701-T1	31487736	E3 ubiquitin-protein ligase dtx3l
FUN_035708-T1	31625884	1-acylglycerol-3-phosphate O-acyltransferase 6 (lysophosphatidic acid acyltransferase, zeta)
FUN_035712-T1	31693374	XK- protein 4
FUN_035717-T1	31823746	tumor necrosis factor (ligand) super, member 11
FUN_035719-T1	31849571	sulfotransferase, cytosolic, 1C, member 4
FUN_035722-T1	31876031	Calpain-6
FUN_035724-T1	31913236	Glioma pathoproteinsis- protein 1
FUN_035725-T1	31925753	Peptidase inhibitor 16
5892e	32020450	D-Hillarin
5634e	32030599	Ribosomal RNA large subunit methyltransferase K/L (23S rRNA m2G2445 methyltransferase)
FUN_035732-T1	32110643	SET and MYND domain-containing protein 5
FUN_035735-T1	32170660	Metallo-beta-lactamase domain-containing protein 1
FUN_035738-T1	32225926	tumor necrosis factor (ligand) super, member 11
FUN_035740-T1	32256050	sulfotransferase, cytosolic, 1C, member
FUN_035743-T1	32276045	Calpain-6
FUN_035744-T1	32285367	Calpain-5
FUN_035754-T1	32432941	transcription termination factor, RNA polymerase II
FUN_035757-T1	32594518	COMM domain-containing protein 2
FUN_035759-T1	32607846	Coiled-coil domain containing 67
FUN_035766-T1	32781812	BTB/POZ domain-containing protein kctd9
FUN_035769-T1	32838147	DEAD (Asp-Glu-Ala-Asp) box polypeptide 58
FUN_035773-T1	32888389	Transforming acidic coiled-coil-containing protein 3
FUN_035779-T1	33073636	Sodium-dependent multivitamin transporter
FUN_035781-T1	33101745	Sodium-coupled monocarboxylate transporter 1
FUN_035785-T1	33144393	Acylpyruvase fahd1, mitochondrial
FUN_035800-T1	33447317	zinc finger, FYVE domain containing 27
FUN_035801-T1	33468003	Casein kinase II subunit alpha
FUN_035804-T1	33494960	Cilia- and flagella-associated protein 46
FUN_035812-T1	33692242	Glycoside hydrolase 18 protein
FUN_035827-T1	33897995	3'-5' exoribonuclease 1
FUN_035828-T1	33930619	Serine/threonine-protein kinase haspin
FUN_035831-T1	34046249	Hemicentin-1
FUN_035841-T1	34330528	Type I inositol 1,4,5-trisphosphate 5-phosphatase
FUN_035842-T1	34385363	Homeobox protein Nkx-6.2
FUN_035843-T1	34434078	peptidoglycan recognition protein 1
FUN_035843-T2	34434078	peptidoglycan recognition protein 1, variant 2
FUN_035850-T1	34550155	Ancient ubiquitous protein 1
FUN_035852-T1	34586440	arylacetamide deacetylase-like
FUN_035858-T1	34643530	Carbon-nitrogen hydrolase
FUN_035875-T1	35004521	Hemicentin-1
FUN_035879-T1	35089301	SM-like, degradation of cytoplasmic mRNAs and positively regulates transcription initiation
FUN_035883-T1	35229697	Cytochrome P450 4f11
FUN_035886-T1	35265222	nucleotide exchange factor sil1
FUN_035888-T1	35277638	Tripartite motif-containing protein 2
FUN_035891-T1	35292177	nucleotide exchange factor sil1
FUN_035894-T1	35469327	Serine/threonine-protein phosphatase 2A 55 kDa regulatory subunit B beta isoform
FUN_035897-T2	35554682	Disks large homolog 2; Postsynaptic density protein 93
FUN_035898-T1	35565572	Disks large 4
FUN_035905-T1	35701086	Solute carrier 7 member 3
FUN_035911-T1	35819792	Cytochrome P450 4f11
FUN_035913-T1	35876074	MORN repeat-containing protein 4
FUN_035914-T1	35904731	multiple EGF-like-domains 6
FUN_035924-T1	36251194	7 transmembrane receptor (rhodopsin )
FUN_035929-T1	36349584	Toll-like receptor 7
FUN_035932-T1	36402010	TOLL-like receptor 3
FUN_035934-T1	36442862	7 transmembrane receptor (rhodopsin )
FUN_035936-T1	36480387	7 transmembrane receptor (rhodopsin )
FUN_035937-T1	36494385	Poly (ADP-ribose) polymerase, member 14
347e	36660983	Early growth response protein 3 (EGR-3)
FUN_035942-T1	36712898	MORN repeat-containing protein 3
FUN_035945-T1	36784971	AMME syndrome candidate protein 1 protein
FUN_035948-T1	36856208	Leucine-rich repeats and calponin y (CH) domain containing
FUN_035951-T1	36892852	WD repeat-containing protein 53
FUN_035957-T1	37100631	DNA-directed RNA polymerase II subunit RPB1
FUN_035964-T1	37214245	Fibronectin type 3 and ankyrin repeat domains protein 1
AX-169187911	37233171
AX-169161992	37251811
6739e	37363887	Suppressor of fused homolog
FUN_035975-T1	37457395	Calcium binding protein
FUN_035976-T1	37480163	SWI/SNF chromatin-remodeling complex subunit
FUN_035993-T1	37679685	Fumarylacetoacetate hydrolase domain-containing protein 2A
FUN_035996-T1	37688582	Cytosol aminopeptidase, catalytic domain
FUN_035999-T1	37741706	Peptide methionine sulfoxide reductase B3
FUN_036004-T1	37846326	Zinc finger protein
FUN_036023-T1	38083845	28S ribosomal protein S18c, mitochondrial
FUN_036027-T1	38172999	DNA polymerase alpha catalytic subunit
551e	38230392	Tubulin beta chain (Beta-tubulin)
943e	38247110	Fucose mutarotase
FUN_036031-T1	38265740	Syntaxin-18
FUN_036056-T1	38895947	Alkaline ceramidase 3
FUN_036058-T1	38943673	tetraspanin 6
FUN_036068-T1	39073099	Otopetrin
FUN_036070-T1	39105673	ArfGAP with FG repeats 1
FUN_036072-T1	39134257	PCI domain-containing protein 2
FUN_036080-T1	39461828	Unconventional myosin-VIIa
FUN_036086-T1	39580995	Ras- protein Rap-2c
FUN_036087-T1	39584828	BRCA1 BRCA2-containing complex, subunit 3
AX-169180610	39609840
FUN_036091-T1	39642173	ADP-ribose glycohydrolase ARH3
FUN_036092-T1	39656332	TATA box-binding protein-associated factor RNA polymerase I subunit B
1677e	39723913
AX-169158113	39749315
FUN_036103-T1	39874288	complexin 1
FUN_036105-T1	39974229	cytochrome P450 2 sub U member 1
FUN_036109-T1	39996128	Acid sphingomyelinase-like phosphodiesterase 3b
FUN_036112-T1	40032175	cytochrome P450 2 sub U member 1
FUN_036119-T1	40176079	Ankyrin-2
FUN_036125-T1	40271739	Carboxylesterase
FUN_036145-T1	40927522	GrpE protein 1, mitochondrial
FUN_036146-T1	40988512	receptor
FUN_036151-T1	41168129	adaptor- protein complex 5, sigma 1 subunit
FUN_036154-T1	41200606	Ras- protein Rab-28
FUN_036155-T1	41211737	Ankyrin repeat domain-containing protein 42
FUN_036156-T1	41227302	nuclear fragile X mental retardation protein interacting protein 1
FUN_036160-T1	41299401	Stores iron in a soluble, non-toxic, readily available form
FUN_036175-T1	41723148	Poly(U)-binding-splicing factor puf60
FUN_036176-T1	41771758	Exonuclease 3'-5' domain-containing protein 2
FUN_036177-T1	41816334	E3 ubiquitin-protein ligase kcmf1
FUN_036179-T1	41828727	Protease-associated domain containing 1
FUN_036180-T1	41855319	Retinal guanylyl cyclase 2
FUN_036186-T1	41978999	Sulfotransferase, cytosolic, 2A, dehydroepiandrosterone (DHEA)-preferring, member
FUN_036191-T1	42076911	Mediator of RNA polymerase II transcription subunit 11
FUN_036193-T1	42088432	Long-chain-fatty-acid--CoA ligase 4
AX-169186978	42225391
FUN_036202-T1	42243848	Guanylate cyclase soluble subunit beta-2
FUN_036204-T1	42270952	cell division cycle 25
AX-169174144	42412919
FUN_036214-T1	42514135	Eukaryotic translation initiation factor 2-alpha kinase 3
FUN_036219-T1	42614417	Telomeric repeat-binding factor 2-interacting protein 1
FUN_036222-T1	42671679	Sodium-coupled monocarboxylate transporter 1
FUN_036222-T2	42671679	Sodium-coupled monocarboxylate transporter 1, variant 2
AX-169165368	42733401
3102e	42746291	RNA-binding motif protein, X chromosome (Heterogeneous nuclear ribonucleoprotein G)
FUN_036233-T1	42889610	Rho guanine nucleotide exchange factor 4
FUN_036237-T1	42895622	E3 ubiquitin-protein ligase dtx3l
FUN_036239-T1	42909885	Protein RRP5
FUN_036244-T1	43120183	Multidrug resistance-associated protein 4
FUN_036248-T1	43224358	omega-3 fatty acid receptor 1
FUN_036249-T1	43249028	called the H antigen which is an essential substrate for the final step in the
FUN_036251-T1	43338651	SAM domain and HD
FUN_036260-T1	43565840	cAMP-dependent protein kinase
FUN_036264-T1	43616944	Importin-5
FUN_036268-T1	43697764	Lateral signaling target protein 2
FUN_036269-T1	43720372	Charged multivesicular body protein 7
FUN_036276-T1	43819001	Serine/threonine-protein kinase PAK 3
FUN_036286-T1	43977632	Bridging integrator 3
FUN_036295-T1	44179986	WD repeat and FYVE domain-containing protein 1
FUN_036295-T2	44179986	WD repeat and FYVE domain-containing protein 1, variant 2
FUN_036296-T1	44194614	U2 small nuclear ribonucleoprotein auxiliary factor 35 kDa subunit- protein 2
AX-169163478	44198926
FUN_036299-T1	44273001	Dehydrogenase/reductase SDR member 12
FUN_036307-T1	44361865	Diamine acetyltransferase 2
FUN_036315-T1	44485713	snoRNP complex protein nop56
FUN_036325-T1	44643027	enolase member 4
FUN_036336-T1	44920980	NAD(P)H-quinone oxidoreductase subunit 5, chloroplastic
6803e	45058101	Hexokinase type 2
FUN_036348-T1	45176398	Transmembrane anterior posterior transformation protein 1
FUN_036354-T1	45241268	Eef1a2p
AX-169202901	45400746
FUN_036363-T1	45614596	receptor
FUN_036376-T1	45878149	tRNA pseudouridine synthase 1
FUN_036382-T1	46000986	respiration factor rsf1
FUN_036394-T1	46352792	Ras- protein Rab-24
FUN_036397-T1	46413903	Putative E3 ubiquitin-protein ligase HTD2
AX-169167536	46455356
FUN_036400-T1	46497035	dual specificity phosphatase 11 (RNA RNP complex 1-interacting)
FUN_036405-T1	46642194	Phosphatidylinositol 3,4,5-trisphosphate-dependent Rac exchanger 2 protein
FUN_036409-T1	46688583	receptor
FUN_036410-T1	46699036	Activating transcription factor 7-interacting protein 1
FUN_036411-T1	46710372	Luzp4p
FUN_036413-T1	46781401	DNA replication complex GINS protein SLD5
FUN_036418-T1	46904200	von Willebrand factor A domain containing 7
FUN_036432-T1	47245918	Sideroflexin-5
FUN_036443-T1	47472255	Homeobox protein emx2
FUN_036446-T1	47590622	T-complex protein 1 subunit eta
FUN_036449-T1	47706272	exosome 3'->5 exonuclease subunit ski4 (Csl4)
FUN_036458-T1	47861381	WD repeat-containing protein 34
FUN_036467-T1	47979879	Iron-sulfur clusters incorporation protein
FUN_036471-T1	48080370	Myosin regulatory light polypeptide 9
FUN_036471-T2	48080370	Myosin regulatory light polypeptide 9, variant 2
FUN_036472-T1	48094769	39S ribosomal protein L43, mitochondrial
FUN_036476-T1	48143442	Transcription factor AP-2-alpha
FUN_036478-T1	48159506	Centrosomal protein of 19 kDa
FUN_036482-T1	48215539	Structural maintenance of chromosomes protein 3
FUN_036483-T1	48231214	Cytochrome c oxidase assembly protein cox15
FUN_036484-T1	48253838	Ubiquitin thioesterase Zranb1
AX-169183021	48295806
FUN_036485-T1	48296871	Alpha-1,6-mannosyl-glycoprotein 2-beta-N-acetylglucosaminyltransferase
FUN_036488-T1	48355788	KAT8 regulatory NSL complex subunit 3
FUN_036489-T1	48365828	dual specificity phosphatase 11 (RNA RNP complex 1-interacting)
1043e	48531122
FUN_036499-T1	48533657	inositol polyphosphate phosphatase-like 1
5803e	48620912	Diphthine synthase (Diphthamide biosynthesis methyltransferase)
FUN_036504-T1	48655356	Gamma-tubulin complex component 3
FUN_036510-T1	48741929	Glutaredoxin 3
FUN_036511-T1	48760969	antigen p97 (melanoma associated) identified by monoclonal antibodies 133.2 and 96.5
FUN_036517-T1	48864652	NineTeen Complex (NTC) component
FUN_036520-T1	48945644	Integrator complex subunit 4
FUN_036523-T1	49005889	snoRNA-binding protein
FUN_036532-T1	49235228	nucleolar complex protein 14
AX-169169244	49289214
FUN_036541-T1	49390163	26S proteasome non-ATPase regulatory subunit 1
FUN_036544-T1	49521622	26S proteasome non-ATPase regulatory subunit 2
FUN_036547-T1	49556074	Probable ATP-dependent RNA helicase ddx56
FUN_036548-T1	49603035	Pre-mRNA-splicing factor ATP-dependent RNA helicase dhx15
FUN_036551-T1	49614808	Transmembrane emp24 domain-containing protein 4
FUN_036559-T1	49844003	Ubiquitin-like domain-containing CTD phosphatase 1
FUN_036579-T1	50167094	Tripartite motif-containing protein 2
FUN_036580-T1	50183877	Protein strawberry notch 1
FUN_036582-T1	50237744	ADP-ribosylation factor protein 3
FUN_036583-T1	50248104	NK2 homeobox 6
FUN_036586-T1	50332241	Lectin, galactoside-binding, soluble, 4
FUN_036587-T1	50346473	Fibrocystin-L
FUN_036587-T2	50346473	Fibrocystin-L, variant 2
FUN_036589-T1	50370567	Transcription factor IIIB 50 kDa subunit
FUN_036598-T1	50476342	Phosphatidylglycerol/phosphatidylinositol transfer protein
FUN_036611-T1	50755368	Leucine-rich repeat-containing G-protein coupled receptor 6
FUN_036615-T1	50876500	integral membrane protein 2B
FUN_036622-T1	51065556	5'-nucleotidase domain-containing protein 3
FUN_036623-T1	51092251	Arylacetamide deacetylase-like 2
FUN_036624-T1	51103864	translation elongation factor EF-1 alpha
FUN_036626-T1	51119884	Arylacetamide deacetylase-like 2
FUN_036630-T1	51192508	T-cell leukemia homeobox protein 3
4008e	51599868	Protein arginine methyltransferase NDUFAF7 homolog, mitochondrial (NADH dehydrogenase)
FUN_036654-T1	51661334	Nucleolar protein 16
FUN_036658-T1	51673762	transforming growth factor beta regulator 1
5442e	51692427	MIF-like protein mif-2
FUN_036660-T1	51710186	meiosis-specific component of sister chromatid cohesion complex
FUN_036670-T1	51950472	WD repeat-containing protein 6
FUN_036698-T1	52503178	actin binding protein
FUN_036719-T1	52924145	BTB (POZ) domain containing 16
AX-169195963	52928246
FUN_036720-T1	52957758	Lipase maturation factor 1
6372e	53193503	SH3-domain binding protein 2
FUN_036735-T1	53290185	Serine/threonine-protein kinase 32A
FUN_036737-T1	53315129	Coiled-coil and C2 domain-containing protein 2A
FUN_036738-T1	53330449	leucine rich repeat containing 27
FUN_036739-T1	53358027	Collectin sub- member 10 (C-type lectin)
6364e	53379560	Membrane protein insertase YidC (Foldase YidC)
AX-169181566	53443025
FUN_036744-T1	53558516	tRNA-histidine guanylyltransferase 1-like
FUN_036745-T1	53596190	Glycoside hydrolase 18 protein
FUN_036746-T1	53608858	antigen identified by monoclonal antibody Ki-67
AX-169168879	53619694
FUN_036751-T1	53727388	UDP-glucose:glycoprotein glucosyltransferase 2
AX-169174273	53738958
FUN_036752-T1	53740504	UDP-glucose:glycoprotein glucosyltransferase 2
AX-169189592	53768963
FUN_036756-T1	53858464	Alpha-centractin
FUN_036758-T1	53899914	Tumor necrosis factor (Cachectin; TNF-alpha) Tumor necrosis factor ligand superfamily
FUN_036780-T1	54377493	Serine/arginine repetitive matrix protein 2
AX-169163443	54390043
FUN_036783-T1	54483864	T-cell leukemia homeobox protein 1
FUN_036799-T1	54771056	neutral cholesterol ester hydrolase 1
FUN_036801-T1	54807065	[acyl-carrier-protein] S-malonyltransferase
FUN_036814-T1	55026654	G protein-coupled receptor kinase 5
AX-169163549	55071493
FUN_036817-T1	55072212	polysaccharide biosynthesis domain containing protein 1
5650e	55283089	tRNA (carboxymethyluridine(34)-5-O)-methyltransferase
FUN_036841-T1	55602196	CXC
FUN_036842-T1	55608489	WD repeat-containing protein 24
FUN_036851-T1	55869163	matrix-remodelling associated 5
6268e	56087888	Serine palmitoyltransferase small subunit A (Small subunit of serine palmitoyltransferase A)
FUN_036859-T1	56102708	H/ACA ribonucleoprotein complex subunit dkc1
FUN_036860-T1	56114363	excision repair cross-complementing rodent repair deficiency, complementation group 5
FUN_036864-T1	56239678	Fibronectin type III domain-containing protein 3B
FUN_036870-T1	56337936	regulator of nonsense transcription
FUN_036871-T1	56353646	SH3 and PX domain-containing protein 2B
FUN_036872-T1	56371064	SH3 and PX domains 2A
FUN_036875-T1	56435767	Clathrin interactor 1
3733e	56441871	Clathrin interactor 1 Clathrin-interacting protein localized in the trans-Golgi region)
4573e	56456972	Ribonuclease Z
4483e	56476399	Otoferlin; Fer-1-like protein 2
218e	56519295	Isoamyl acetate-hydrolyzing esterase 1 homolog
FUN_036885-T1	56580108	elongation factor EF-G
FUN_036887-T1	56596599	Putative tRNA (cytidine(32)/guanosine(34)-2'-O)-methyltransferase
FUN_036899-T1	56949290	HMG (high mobility group) box SOX-14
FUN_036902-T1	57093150	DNA-binding transcription factor yap1
FUN_036907-T1	57148318	BTB/POZ domain-containing protein 3
FUN_036912-T1	57212171	Prominin 1
3227e	57310270	Leucine-rich repeat-containing G-protein coupled receptor 4
FUN_036924-T1	57443616	Tripartite motif-containing protein 3
FUN_036926-T1	57457940	Vesicular integral-membrane protein VIP36
FUN_036927-T1	57473892	RAD52 motif 1
FUN_036928-T1	57483425	Methyltransferase-like protein 21D
FUN_036930-T1	57499984	NFX1-type zinc finger-containing protein 1
FUN_036937-T1	57653860	Protein T2
FUN_036942-T1	57694576	2-acylglycerol O-acyltransferase 2
FUN_036943-T1	57703358	Protein ssuh2
FUN_036946-T1	57748236	X-ray radiation resistance-associated protein 1
FUN_036963-T1	58067752	sterile alpha motif domain containing
FUN_036974-T1	58452498	Slit 2 protein
FUN_036985-T1	58653601	DCC-interacting protein 13-alpha
FUN_036992-T1	58842982	Rho guanine nucleotide exchange factor 6
FUN_036993-T1	58844429	Arsenite methyltransferase
FUN_036994-T1	58862943	Major facilitator super domain-containing protein 10
FUN_036995-T1	58872759	Transcription factor iws1
FUN_036996-T1	58874186	Major facilitator super domain-containing protein 10
FUN_037002-T1	58983138	Muscleblind-like protein 1
AX-169186592	59023314
FUN_037019-T1	59545604	WD repeat-containing protein 44
AX-169175893	59555621
FUN_037032-T1	59707323	E3 ubiquitin-protein ligase dtx3l
FUN_037036-T1	59827092	poly (ADP-ribose) polymerase, member 14
FUN_037038-T1	59892285	Histone h2ax
FUN_037044-T1	59906081	Transcription factor Dp-2
FUN_037047-T1	59952918	Membrane magnesium transporter 1
AX-169160197	60212426
FUN_037066-T1	60239507	Rho- BTB domain-containing protein 2
FUN_037071-T1	60353167	Poly (ADP-ribose) polymerase, member 14
FUN_037077-T1	60485289	Chromodomain-helicase DNA-binding protein
FUN_037086-T1	60619643	Ubiquitin-protein ligase
FUN_037094-T1	60788532	Golgi Transport
FUN_037105-T1	61010029	[acyl-carrier-protein] S-malonyltransferase
FUN_037127-T1	61442389	FERM domain-containing protein 7
AX-169172164	61598155
FUN_037135-T1	61608066	Sphingolipid delta(4)-desaturase DES1
FUN_037138-T1	61661896	Protein O-mannosyl-transferase tmtc4
204e	61713579	Protein O-mannosyl-transferase tmtc4
FUN_037162-T1	62172504	5-hydroxytryptamine receptor 4
FUN_037165-T1	62295018	protein kinase
AX-169189699	62350344
FUN_037178-T1	62503209	Pantothenate kinase 1
FUN_037179-T1	62526513	spermatoproteinsis associated 24
2821e	62635601	poly(A) binding protein interacting protein 2
FUN_037184-T1	62703288	Renin receptor
5675e	62750046	Mannose-P-dolichol utilization defect 1 protein homolog
FUN_037194-T1	62848911	mitotic spindle checkpoint protein Bub3
FUN_037198-T1	62964441	mms19 nucleotide excision repair
FUN_037202-T1	63007693	Ubiquitin domain-containing protein 2
FUN_037207-T1	63086780	matrix metallopeptidase 21
FUN_037214-T1	63235873	Fatty acid desaturase domain, member 6
FUN_037215-T1	63239808	E3 ubiquitin-protein transferase rmnd5a
FUN_037216-T1	63259133	WD repeat-containing protein 54
FUN_037218-T1	63284184	Docking protein 2, 56kDa
7108e	63292106	Endoribonuclease YbeY
FUN_037221-T1	63320855	Peptidase inhibitor 16
FUN_037227-T1	63437157	Serpin peptidase inhibitor, clade B (Ovalbumin), member
FUN_037234-T1	63589975	Chitinase domain-containing protein 1
FUN_037239-T1	63726464	Integrator complex subunit 6
FUN_037240-T1	63754009	C1q and tumor necrosis factor protein 4
FUN_037242-T1	63775558	Ribonuclease P protein subunit p38
FUN_037245-T1	63815485	Ribonuclease H2 subunit B
FUN_037252-T1	63911796	mucin 5B, oligomeric mucus gel-forming
FUN_037257-T1	64051505	scavenger receptor cysteine rich domain containing, group B (4 domains)
FUN_037261-T1	64169338	Eukaryotic translation initiation factor 3 subunit A
FUN_037262-T1	64193049	Protein fam45a
FUN_037267-T1	64353202	Peptidyl-prolyl cis-trans isomerase pin4
FUN_037272-T1	64421843	Carbohydrate sulfotransferase 15
FUN_037276-T1	64485990	Protein Wnt-11
FUN_037284-T1	64615071	kelch-like
FUN_037300-T1	64741896	Transcription initiation factor TFIID subunit 9B
AX-169184858	64744157
AX-169183747	64745504
FUN_037301-T1	64761400	COP9 signalosome complex subunit 6
FUN_037302-T1	64784717	Nuclear corepressor for KRAB domain-containing zinc finger proteins (KRAB-ZFPs)
FUN_037306-T1	64815111	Palmitoyltransferase zdhhc16
FUN_037311-T1	64933240	defense response
FUN_037312-T1	64949770	TIR
FUN_037334-T1	65270018	adrenoceptor alpha
AX-169159018	65292930
AX-169179850	65613187
FUN_037351-T1	65704797	Hemicentin-1
AX-169172878	65813739
FUN_037357-T1	65837110	DNA-directed RNA polymerase II subunit RPB2
FUN_037362-T1	65901233	Serine/threonine-protein kinase mig-15
FUN_037366-T1	65993162	Phosphatidylinositol 3,4,5-trisphosphate 3-phosphatase tpte2
FUN_037378-T1	66183813	Renin receptor
1262e	66450433	Crossover junction endodeoxyribonuclease RuvC (Holliday junction nuclease RuvC)
5457e	66453462
FUN_037393-T1	66560503	Transforming acidic coiled-coil-containing protein 2
FUN_037395-T1	66645791	RING finger protein 37
AX-169182108	66649836
AX-169174678	66673670
3809e	66719252	CRP-like cAMP-activated global transcriptional regulator (cAMP receptor protein CRP)
FUN_037407-T1	66787841	WD repeat-containing protein 11
FUN_037408-T1	66808286	DNA excision repair protein ERCC-6
FUN_037409-T1	66809960	WD repeat-containing protein 11
FUN_037410-T1	66841746	THO complex subunit 3
AX-169182772	66902620
FUN_037413-T1	66912990	janus kinase and
FUN_037422-T1	66991174	Protein phosphatase 1L
FUN_037426-T1	67066141	Dynactin subunit 1
FUN_037428-T1	67102307	Epsin-2, required for endocytosis and actin patch assembly
1807e	67259787	DOCK-like protein 1
1808e	67259787	DOCK-like protein 2
FUN_037435-T1	67284496	Arsenite methyltransferase
FUN_037451-T1	67537416	Heme-binding protein 2
FUN_037452-T1	67553988	TNFAIP3 interacting protein 2
FUN_037454-T1	67573781	Casein kinase I isoform alpha
FUN_037455-T1	67601746	BBSome-interacting protein 1
FUN_037488-T1	68102483	Pentatricopeptide repeat domain 3
FUN_037489-T1	68153150	Dual specificity protein phosphatase 4
FUN_037494-T1	68304839	splicing factor 3a, subunit 1
AX-169169783	68410393
FUN_037505-T1	68529601	scavenger receptor cysteine rich domain containing
AX-169199495	68632940
FUN_037513-T1	68729669	Usher syndrome 2A (autosomal recessive, mild)
FUN_037523-T1	68837155	Aflatoxin B1 aldehyde reductase member 2
FUN_037528-T1	68921962	Hemicentin-1
FUN_037532-T1	68968107	Sema
FUN_037543-T1	69255175	3'-5' exoribonuclease 1
FUN_037558-T1	69461144	Glycoside hydrolase 18 protein
FUN_037561-T1	69509263	C1q and tumor necrosis factor protein 2
FUN_037568-T1	69604623	Cilia- and flagella-associated protein 46
