# Supplementary material for: A single genomic region involving a putative chromosome rearrangement in flat oyster (Ostrea edulis) is associated with differential host resilience to the parasite Bonamia ostreae
Source: Evol Appl. 2022 Jul 21;15(9):1408–22. doi: 10.1111/eva.13446 (PMC9488685; doi:10.1111/eva.13446)
Supplement: Supplementary file 3 — Table S2 [file EVA-15-1408-s001.xlsx]

## Sheet: Enrichment
Table S2: Functional enrichment analysis of chromosome 8 (OE-C8) of Ostrea eduliswith regard to the whole genomic background using GOfuncR (Grote, 2021). Over and underrepresented raw significatively enriched functions and after correction for multiple tests are shown. Details on the genes involved in each significant GO term are provided in independent folders by the three main classifiers (BP: …
ontology	GO term	name	raw_p_underrep	raw_p_overrep	FWER_underrep	FWER_overrep
BP	GO:1902216	positive regulation of interleukin-4-mediated signaling pathway	1	8.65211e-07	1	0.002
BP	GO:1902214	regulation of interleukin-4-mediated signaling pathway	1	1.67749e-06	1	0.004
BP	GO:0007059	chromosome segregation	0.999999	2.45477e-06	1	0.006
BP	GO:0035771	interleukin-4-mediated signaling pathway	1	3.02009e-06	1	0.007
BP	GO:0032815	negative regulation of natural killer cell activation	1	3.11953e-06	1	0.007
BP	GO:0061058	regulation of peptidoglycan recognition protein signaling pathway	1	6.80969e-06	1	0.019
BP	GO:0060331	negative regulation of response to interferon-gamma	0.999999	1.92412e-05	1	0.042
BP	GO:0060336	negative regulation of interferon-gamma-mediated signaling pathway	0.999999	1.92412e-05	1	0.042
BP	GO:0070212	protein poly-ADP-ribosylation	0.999999	1.92412e-05	1	0.042
CC	GO:0005622	intracellular anatomical structure	1	1.35895e-09	1	0
CC	GO:0005819	spindle	1	1.0845e-07	1	0.001
CC	GO:0043228	non-membrane-bounded organelle	1	4.25428e-07	1	0.001
CC	GO:0043232	intracellular non-membrane-bounded organelle	1	4.25428e-07	1	0.001
CC	GO:0140513	nuclear protein-containing complex	1	7.49985e-07	1	0.001
CC	GO:0031981	nuclear lumen	0.999997	4.32472e-06	1	0.001
CC	GO:0043226	organelle	0.999996	6.61993e-06	1	0.001
CC	GO:0005876	spindle microtubule	0.999998	9.5363e-06	1	0.002
CC	GO:0043229	intracellular organelle	0.999986	2.21259e-05	1	0.005
CC	GO:0043227	membrane-bounded organelle	0.999983	2.61695e-05	1	0.006
CC	GO:0005730	nucleolus	0.999981	3.84183e-05	1	0.008
CC	GO:0005930	axoneme	0.999989	4.39418e-05	1	0.011
CC	GO:0089717	spanning component of membrane	0.999994	5.80589e-05	1	0.021
CC	GO:0097014	ciliary plasm	0.999982	7.05675e-05	1	0.025
CC	GO:0032991	protein-containing complex	0.999912	0.000127081	1	0.039
CC	GO:0005856	cytoskeleton	0.999919	0.000134516	1	0.039
MF	GO:0003723	RNA binding	1	1.23932e-07	1	0
MF	GO:0003676	nucleic acid binding	1	2.72011e-07	1	0
MF	GO:0008135	translation factor activity, RNA binding	0.999999	5.5541e-06	1	0.004
MF	GO:1901363	heterocyclic compound binding	0.999996	5.63123e-06	1	0.005
MF	GO:0097159	organic cyclic compound binding	0.999996	6.27151e-06	1	0.008
MF	GO:0045182	translation regulator activity	0.999998	9.29043e-06	1	0.009
MF	GO:0090079	translation regulator activity, nucleic acid binding	0.999997	1.27999e-05	1	0.01
MF	GO:0016019	peptidoglycan immune receptor activity	1	4	1	0.011
MF	GO:0008186	ATPase, acting on RNA	0.999997	1.6715e-05	1	0.011
MF	GO:0005488	binding	0.999985	2.46121e-05	1	0.015
MF	GO:0031692	alpha-1B adrenergic receptor binding	1	3.56388e-05	1	0.029
MF	GO:0033743	peptide-methionine (R)-S-oxide reductase activity	1	3.56388e-05	1	0.029
MF	GO:0008745	N-acetylmuramoyl-L-alanine amidase activity	0.999999	3.77704e-05	1	0.032
CC	GO:0045177	apical part of cell	3.96804e-06	0.999999	0	1
CC	GO:0016020	membrane	7.80001e-07	1	0	1
CC	GO:0016324	apical plasma membrane	1.49932e-06	1	0	1
BP	GO:0001944	vasculature development	5.98705e-07	1	0	1
BP	GO:1901342	regulation of vasculature development	2.95507e-07	1	0	1
BP	GO:0001568	blood vessel development	1.76193e-06	1	0.001	1
BP	GO:0045765	regulation of angiogenesis	2.03882e-06	1	0.001	1
MF	GO:0004888	transmembrane signaling receptor activity	5.84611e-05	0.999975	0.004	1
BP	GO:0048514	blood vessel morphogenesis	5.34008e-06	0.999999	0.005	1
BP	GO:0001525	angiogenesis	2.43732e-05	0.999995	0.01	1
BP	GO:0045471	response to ethanol	5.18337e-05	0.999996	0.022	1

## Sheet: BIOLOGICAL PROCESS
GO term	Gene code	Annotation		Unique Genes Biological Process
positive regulation of interleukin-4-mediated signaling pathway	FUN_035385-T1	Poly (ADP-ribose) polymerase, member 14	FUN_035385-T1	Poly (ADP-ribose) polymerase, member 14
positive regulation of interleukin-4-mediated signaling pathway	FUN_035693-T1	Histone-lysine N-methyltransferase setd1b	FUN_035693-T1	Histone-lysine N-methyltransferase setd1b
positive regulation of interleukin-4-mediated signaling pathway	FUN_035937-T1	Poly (ADP-ribose) polymerase, member 14	FUN_035937-T1	Poly (ADP-ribose) polymerase, member 14
positive regulation of interleukin-4-mediated signaling pathway	FUN_037036-T1	poly (ADP-ribose) polymerase, member 14	FUN_037036-T1	poly (ADP-ribose) polymerase, member 14
positive regulation of interleukin-4-mediated signaling pathway	FUN_037071-T1	Poly (ADP-ribose) polymerase, member 14	FUN_037071-T1	Poly (ADP-ribose) polymerase, member 14
positive regulation of interleukin-4-mediated signaling pathway	FUN_037074-T1	Poly (ADP-ribose) polymerase, member 14	FUN_037074-T1	Poly (ADP-ribose) polymerase, member 14
chromosome segregation	FUN_034120-T1	carboxypeptidase C prc1	FUN_034120-T1	carboxypeptidase C prc1
chromosome segregation	FUN_034253-T1	DEAD H (Asp-Glu-Ala-Asp His) box helicase 11	FUN_034253-T1	DEAD H (Asp-Glu-Ala-Asp His) box helicase 11
chromosome segregation	FUN_034482-T1	Anaphase-promoting complex subunit 23	FUN_034482-T1	Anaphase-promoting complex subunit 23
chromosome segregation	FUN_034898-T1	Structural maintenance of chromosomes protein 4	FUN_034898-T1	Structural maintenance of chromosomes protein 4
chromosome segregation	FUN_034899-T1	Structural maintenance of chromosomes protein 4	FUN_034899-T1	Structural maintenance of chromosomes protein 4
chromosome segregation	FUN_035186-T1	Retinoblastoma-associated protein	FUN_035186-T1	Retinoblastoma-associated protein
chromosome segregation	FUN_035187-T1	Retinoblastoma-associated protein	FUN_035187-T1	Retinoblastoma-associated protein
chromosome segregation	FUN_035198-T1	ubiquitin-protein transferase activating protein	FUN_035198-T1	ubiquitin-protein transferase activating protein
chromosome segregation	FUN_035230-T1	Cullin-3	FUN_035230-T1	Cullin-3
chromosome segregation	FUN_035255-T1	ATP-dependent DNA helicase MER3	FUN_035255-T1	ATP-dependent DNA helicase MER3
chromosome segregation	FUN_035257-T1	ATP-dependent DNA helicase MER3	FUN_035257-T1	ATP-dependent DNA helicase MER3
chromosome segregation	FUN_035667-T1	G2/mitotic-specific cyclin-B3	FUN_035667-T1	G2/mitotic-specific cyclin-B3
chromosome segregation	FUN_035759-T1	Coiled-coil domain containing 67	FUN_035759-T1	Coiled-coil domain containing 67
chromosome segregation	FUN_035827-T1	3'-5' exoribonuclease 1	FUN_035827-T1	3'-5' exoribonuclease 1
chromosome segregation	FUN_035828-T1	Serine/threonine-protein kinase haspin	FUN_035828-T1	Serine/threonine-protein kinase haspin
chromosome segregation	FUN_036269-T1	Charged multivesicular body protein 7	FUN_036269-T1	Charged multivesicular body protein 7
chromosome segregation	FUN_036482-T1	Structural maintenance of chromosomes protein 3	FUN_036482-T1	Structural maintenance of chromosomes protein 3
chromosome segregation	FUN_036660-T1	meiosis-specific component of sister chromatid cohesion complex	FUN_036660-T1	meiosis-specific component of sister chromatid cohesion complex
chromosome segregation	FUN_037165-T1	protein kinase	FUN_037165-T1	protein kinase
chromosome segregation	FUN_037178-T1	Pantothenate kinase 1	FUN_037178-T1	Pantothenate kinase 1
chromosome segregation	FUN_037194-T1	mitotic spindle checkpoint protein Bub3	FUN_037194-T1	mitotic spindle checkpoint protein Bub3
chromosome segregation	FUN_037198-T1	mms19 nucleotide excision repair	FUN_037198-T1	mms19 nucleotide excision repair
chromosome segregation	FUN_037199-T1	mms19 nucleotide excision repair	FUN_037199-T1	mms19 nucleotide excision repair
chromosome segregation	FUN_037201-T1	mms19 nucleotide excision repair	FUN_037201-T1	mms19 nucleotide excision repair
chromosome segregation	FUN_037426-T1	Dynactin subunit 1	FUN_037426-T1	Dynactin subunit 1
chromosome segregation	FUN_037427-T1	Dynactin subunit 1	FUN_037427-T1	Dynactin subunit 1
chromosome segregation	FUN_037543-T1	3'-5' exoribonuclease 1	FUN_037543-T1	3'-5' exoribonuclease 1
negative regulation of natural killer cell activation	FUN_034306-T1	peptidoglycan recognition protein 1	FUN_034306-T1	peptidoglycan recognition protein 1
negative regulation of natural killer cell activation	FUN_034307-T1	Peptidoglycan recognition protein 2	FUN_034307-T1	Peptidoglycan recognition protein 2
negative regulation of natural killer cell activation	FUN_035843-T1	peptidoglycan recognition protein 1	FUN_035843-T1	peptidoglycan recognition protein 1
negative regulation of natural killer cell activation	FUN_035843-T2	peptidoglycan recognition protein 1, variant 2	FUN_035843-T2	peptidoglycan recognition protein 1, variant 2
negative regulation of natural killer cell activation	FUN_036586-T1	Lectin, galactoside-binding, soluble, 4	FUN_036586-T1	Lectin, galactoside-binding, soluble, 4
regulation of peptidoglycan recognition protein signaling pathway	FUN_034306-T1	peptidoglycan recognition protein 1	FUN_035184-T1	transmembrane 9 super member 2
regulation of peptidoglycan recognition protein signaling pathway	FUN_034307-T1	Peptidoglycan recognition protein 2
regulation of peptidoglycan recognition protein signaling pathway	FUN_035184-T1	transmembrane 9 super member 2
regulation of peptidoglycan recognition protein signaling pathway	FUN_035843-T1	peptidoglycan recognition protein 1
regulation of peptidoglycan recognition protein signaling pathway	FUN_035843-T2	peptidoglycan recognition protein 1, variant 2
negative regulation of response to interferon-gamma	FUN_035385-T1	Poly (ADP-ribose) polymerase, member 14
negative regulation of response to interferon-gamma	FUN_035693-T1	Histone-lysine N-methyltransferase setd1b
negative regulation of response to interferon-gamma	FUN_035937-T1	Poly (ADP-ribose) polymerase, member 14
negative regulation of response to interferon-gamma	FUN_037036-T1	poly (ADP-ribose) polymerase, member 14
negative regulation of response to interferon-gamma	FUN_037071-T1	Poly (ADP-ribose) polymerase, member 14
negative regulation of response to interferon-gamma	FUN_037074-T1	Poly (ADP-ribose) polymerase, member 14
negative regulation of interferon-gamma-mediated signaling pathway	FUN_035385-T1	Poly (ADP-ribose) polymerase, member 14
negative regulation of interferon-gamma-mediated signaling pathway	FUN_035693-T1	Histone-lysine N-methyltransferase setd1b
negative regulation of interferon-gamma-mediated signaling pathway	FUN_035937-T1	Poly (ADP-ribose) polymerase, member 14
negative regulation of interferon-gamma-mediated signaling pathway	FUN_037036-T1	poly (ADP-ribose) polymerase, member 14
negative regulation of interferon-gamma-mediated signaling pathway	FUN_037071-T1	Poly (ADP-ribose) polymerase, member 14
negative regulation of interferon-gamma-mediated signaling pathway	FUN_037074-T1	Poly (ADP-ribose) polymerase, member 14
protein poly-ADP-ribosylation	FUN_035385-T1	Poly (ADP-ribose) polymerase, member 14
protein poly-ADP-ribosylation	FUN_035693-T1	Histone-lysine N-methyltransferase setd1b
protein poly-ADP-ribosylation	FUN_035937-T1	Poly (ADP-ribose) polymerase, member 14
protein poly-ADP-ribosylation	FUN_037036-T1	poly (ADP-ribose) polymerase, member 14
protein poly-ADP-ribosylation	FUN_037071-T1	Poly (ADP-ribose) polymerase, member 14
protein poly-ADP-ribosylation	FUN_037074-T1	Poly (ADP-ribose) polymerase, member 14

## Sheet: CELLULAR COMPONENT
GO term	Gene code	Annotation	Unique Genes Cellular Component
intracellular anatomical structure	FUN_034079-T1	RCC1 domain-containing protein 1	FUN_035708-T1	1-acylglycerol-3-phosphate O-acyltransferase 6 (lysophosphatidic acid acyltransferase, zeta)
intracellular anatomical structure	FUN_034091-T1	proline-rich nuclear receptor coactivator 1	FUN_036541-T1	26S proteasome non-ATPase regulatory subunit 1
intracellular anatomical structure	FUN_034094-T1	E3 ubiquitin-protein ligase rnf38	FUN_036544-T1	26S proteasome non-ATPase regulatory subunit 1
intracellular anatomical structure	FUN_034096-T1	cell division cycle 25	FUN_036023-T1	28S ribosomal protein S18c, mitochondrial
intracellular anatomical structure	FUN_034101-T1	Ectonucleoside triphosphate diphosphohydrolase 1	FUN_036942-T1	2-acylglycerol O-acyltransferase 2
intracellular anatomical structure	FUN_034114-T1	proline-rich nuclear receptor coactivator 1	FUN_035827-T1	3'-5' exoribonuclease 1
intracellular anatomical structure	FUN_034119-T1	SAM domain and HD	FUN_037543-T1	3'-5' exoribonuclease 1
intracellular anatomical structure	FUN_034120-T1	carboxypeptidase C prc1	FUN_036472-T1	39S ribosomal protein L43, mitochondrial
intracellular anatomical structure	FUN_034127-T1	acyl-protein thioesterase	FUN_035251-T1	3-ketoacyl-CoA thiolase with broad chain length specificity
intracellular anatomical structure	FUN_034130-T1	Cytoplasmic polyadenylation element-binding protein 2	FUN_034601-T1	4-hydroxy-2-oxoglutarate aldolase, mitochondrial
intracellular anatomical structure	FUN_034133-T1	Cytoplasmic polyadenylation element binding protein	FUN_034477-T1	5-hydroxytryptamine receptor 4
intracellular anatomical structure	FUN_034134-T1	p21-activated kinase 1	FUN_037162-T1	5-hydroxytryptamine receptor 4
intracellular anatomical structure	FUN_034135-T1	E3 ubiquitin-protein ligase march5	FUN_036622-T1	5'-nucleotidase domain-containing protein 3
intracellular anatomical structure	FUN_034137-T1	Meningioma expressed antigen 5 (Hyaluronidase)	FUN_034695-T1	60S ribosomal protein L35A
intracellular anatomical structure	FUN_034148-T1	DEAD (Asp-Glu-Ala-Asp) box polypeptide 41	FUN_035146-T1	acid-sensing (proton-gated) ion channel
intracellular anatomical structure	FUN_034152-T1	Transcription factor lbx1	FUN_036698-T1	actin binding protein
intracellular anatomical structure	FUN_034155-T1	Zinc finger, C3HC4 type (RING finger)	FUN_036704-T1	actin binding protein
intracellular anatomical structure	FUN_034162-T1	Nucleolar complex protein 3	FUN_035299-T1	activating signal cointegrator 1 complex subunit
intracellular anatomical structure	FUN_034164-T1	Starch binding domain 1	FUN_034127-T1	acyl-protein thioesterase
intracellular anatomical structure	FUN_034165-T1	Starch binding domain 1	FUN_035785-T1	Acylpyruvase fahd1, mitochondrial
intracellular anatomical structure	FUN_034173-T1	Msh homeobox	FUN_036151-T1	adaptor- protein complex 5, sigma 1 subunit
intracellular anatomical structure	FUN_034175-T1	PDZ domain containing 7	FUN_036091-T1	ADP-ribose glycohydrolase ARH3
intracellular anatomical structure	FUN_034196-T1	Protein-tyrosine sulfotransferase 1	FUN_036582-T1	ADP-ribosylation factor protein 3
intracellular anatomical structure	FUN_034197-T1	Mannose-P-dolichol utilization defect 1 protein	FUN_037334-T1	adrenoceptor alpha
intracellular anatomical structure	FUN_034208-T1	LRR	FUN_036056-T1	Alkaline ceramidase 3
intracellular anatomical structure	FUN_034228-T1	RNA-binding motif protein, X-linked 2	FUN_036485-T1	Alpha-1,6-mannosyl-glycoprotein 2-beta-N-acetylglucosaminyltransferase
intracellular anatomical structure	FUN_034251-T1	Pyridine nucleotide-disulfide oxidoreductase domain-containing protein 2	FUN_036486-T1	Alpha-1,6-mannosyl-glycoprotein 2-beta-N-acetylglucosaminyltransferase
intracellular anatomical structure	FUN_034252-T1	NADH:ubiquinone oxidoreductase, ndufb6/B17 subunit	FUN_034671-T1	Alpha-2B adrenergic receptor
intracellular anatomical structure	FUN_034253-T1	DEAD H (Asp-Glu-Ala-Asp His) box helicase 11	FUN_036756-T1	Alpha-centractin
intracellular anatomical structure	FUN_034265-T1	UDP-glucuronic acid decarboxylase 1	FUN_035243-T1	Amiloride-sensitive sodium channel
intracellular anatomical structure	FUN_034306-T1	peptidoglycan recognition protein 1	FUN_035945-T1	AMME syndrome candidate protein 1 protein
intracellular anatomical structure	FUN_034307-T1	Peptidoglycan recognition protein 2	FUN_034787-T1	anaphase promoting complex subunit cdc16
intracellular anatomical structure	FUN_034315-T1	V-type proton ATPase subunit B	FUN_034482-T1	Anaphase-promoting complex subunit 23
intracellular anatomical structure	FUN_034342-T1	baculoviral IAP repeat containing 7	FUN_035850-T1	Ancient ubiquitous protein 1
intracellular anatomical structure	FUN_034343-T1	nudix (nucleoside diphosphate linked moiety X)-type motif 18	FUN_036746-T1	antigen identified by monoclonal antibody Ki-67
intracellular anatomical structure	FUN_034348-T1	translation termination factor eRF1	FUN_036747-T1	antigen identified by monoclonal antibody Ki-67
intracellular anatomical structure	FUN_034354-T1	Dynein assembly factor with WDR repeat domains 1	FUN_036511-T1	antigen p97 (melanoma associated) identified by monoclonal antibodies 133.2 and 96.5
intracellular anatomical structure	FUN_034365-T1	Beta-arrestin-2	FUN_034525-T1	AP-1 complex subunit sigma-2
intracellular anatomical structure	FUN_034367-T1	Beta-arrestin-1	FUN_036070-T1	ArfGAP with FG repeats 1
intracellular anatomical structure	FUN_034387-T1	baculoviral IAP repeat containing 7	FUN_035203-T1	Arginine and glutamate-rich protein 1
intracellular anatomical structure	FUN_034388-T1	nudix (nucleoside diphosphate linked moiety X)-type motif 18	FUN_036993-T1	Arsenite methyltransferase
intracellular anatomical structure	FUN_034391-T1	Electron transfer flavoprotein alpha-subunit	FUN_037435-T1	Arsenite methyltransferase
intracellular anatomical structure	FUN_034441-T1	RCC1 domain-containing protein 1	FUN_035852-T1	arylacetamide deacetylase-like
intracellular anatomical structure	FUN_034462-T1	Glutamine amidotransferase-like class 1 domain-containing protein 3A, mitochondrial	FUN_036623-T1	Arylacetamide deacetylase-like 2
intracellular anatomical structure	FUN_034463-T1	EP300-interacting inhibitor of differentiation 3	FUN_036626-T1	Arylacetamide deacetylase-like 2
intracellular anatomical structure	FUN_034465-T1	CDK2-associated and cullin domain-containing protein 1	FUN_035255-T1	ATP-dependent DNA helicase MER3
intracellular anatomical structure	FUN_034471-T1	ATP-dependent RNA helicase dhx37	FUN_035257-T1	ATP-dependent DNA helicase MER3
intracellular anatomical structure	FUN_034474-T1	Probable phospholipid-transporting ATPase IF	FUN_034566-T1	ATP-dependent RNA helicase ddx3x
intracellular anatomical structure	FUN_034477-T1	5-hydroxytryptamine receptor 4	FUN_034471-T1	ATP-dependent RNA helicase dhx37
intracellular anatomical structure	FUN_034482-T1	Anaphase-promoting complex subunit 23	FUN_034342-T1	baculoviral IAP repeat containing 7
intracellular anatomical structure	FUN_034483-T1	Serine/arginine repetitive matrix protein 1	FUN_034387-T1	baculoviral IAP repeat containing 7
intracellular anatomical structure	FUN_034485-T1	transcription elongation regulator	FUN_037455-T1	BBSome-interacting protein 1
intracellular anatomical structure	FUN_034486-T1	Phosphatidylinositol 4-kinase type 2-beta	FUN_034810-T1	beta' subunit
intracellular anatomical structure	FUN_034487-T1	Phosphatidylinositol 4-kinase type 2-beta	FUN_034667-T1	Beta-1,3-N-acetylgalactosaminyltransferase 2
intracellular anatomical structure	FUN_034489-T1	Interferon-induced helicase C domain-containing protein 1	FUN_034367-T1	Beta-arrestin-1
intracellular anatomical structure	FUN_034493-T1	Interferon-induced helicase C domain-containing protein 1	FUN_034365-T1	Beta-arrestin-2
intracellular anatomical structure	FUN_034525-T1	AP-1 complex subunit sigma-2	FUN_036087-T1	BRCA1 BRCA2-containing complex, subunit 3
intracellular anatomical structure	FUN_034527-T1	Leucine-rich repeat-containing protein 63	FUN_036286-T1	Bridging integrator 3
intracellular anatomical structure	FUN_034527-T2	Leucine-rich repeat-containing protein 63, variant 2	FUN_036717-T1	BTB (POZ) domain containing 16
intracellular anatomical structure	FUN_034531-T1	Peptide methionine sulfoxide reductase B3	FUN_036718-T1	BTB (POZ) domain containing 16
intracellular anatomical structure	FUN_034538-T1	Transducin (beta)-like 1 X-linked receptor 1	FUN_036719-T1	BTB (POZ) domain containing 16
intracellular anatomical structure	FUN_034539-T1	E3 ubiquitin-protein ligase rnf13	FUN_036907-T1	BTB/POZ domain-containing protein 3
intracellular anatomical structure	FUN_034544-T1	Eukaryotic initiation factor 4A-I	FUN_035975-T1	Calcium binding protein
intracellular anatomical structure	FUN_034545-T1	Eukaryotic initiation factor 4A-I	FUN_036249-T1	called the H antigen which is an essential substrate for the final step in the
intracellular anatomical structure	FUN_034555-T1	tumor necrosis factor (ligand) super, member 10	FUN_035744-T1	Calpain-5
intracellular anatomical structure	FUN_034566-T1	ATP-dependent RNA helicase ddx3x	FUN_035125-T1	Calpain-6
intracellular anatomical structure	FUN_034569-T1	E3 ubiquitin-protein ligase rnf13	FUN_035722-T1	Calpain-6
intracellular anatomical structure	FUN_034601-T1	4-hydroxy-2-oxoglutarate aldolase, mitochondrial	FUN_035743-T1	Calpain-6
intracellular anatomical structure	FUN_034610-T1	EFh	FUN_036260-T1	cAMP-dependent protein kinase
intracellular anatomical structure	FUN_034611-T1	Tctex1 domain-containing protein 2	FUN_037272-T1	Carbohydrate sulfotransferase 15
intracellular anatomical structure	FUN_034615-T1	Heparan sulfate 6-O-sulfotransferase 3	FUN_035858-T1	Carbon-nitrogen hydrolase
intracellular anatomical structure	FUN_034617-T1	mitochondrial membrane protein	FUN_036125-T1	Carboxylesterase
intracellular anatomical structure	FUN_034625-T1	Charged multivesicular body protein 3	FUN_036126-T1	Carboxylesterase
intracellular anatomical structure	FUN_034630-T1	Pyruvate dehydrogenase E1 component subunit alpha, somatic form, mitochondrial	FUN_036128-T1	Carboxylesterase
intracellular anatomical structure	FUN_034632-T1	Pyruvate dehydrogenase E1 component subunit alpha, somatic form, mitochondrial	FUN_034120-T1	carboxypeptidase C prc1
intracellular anatomical structure	FUN_034643-T1	Lysine-specific demethylase 3A	FUN_037454-T1	Casein kinase I isoform alpha
intracellular anatomical structure	FUN_034665-T1	DNA cross-link repair 1A protein	FUN_035801-T1	Casein kinase II subunit alpha
intracellular anatomical structure	FUN_034667-T1	Beta-1,3-N-acetylgalactosaminyltransferase 2	FUN_035403-T1	Catenin alpha-2
intracellular anatomical structure	FUN_034671-T1	Alpha-2B adrenergic receptor	FUN_034910-T1	cd38 molecule
intracellular anatomical structure	FUN_034695-T1	60S ribosomal protein L35A	FUN_034465-T1	CDK2-associated and cullin domain-containing protein 1
intracellular anatomical structure	FUN_034705-T1	cytochrome P450 2 sub U member 1	FUN_034096-T1	cell division cycle 25
intracellular anatomical structure	FUN_034706-T1	Eukaryotic translation initiation factor 2A	FUN_036204-T1	cell division cycle 25
intracellular anatomical structure	FUN_034707-T1	Eukaryotic translation initiation factor 2A	FUN_036478-T1	Centrosomal protein of 19 kDa
intracellular anatomical structure	FUN_034712-T1	Rho guanine nucleotide exchange factor 7	FUN_034625-T1	Charged multivesicular body protein 3
intracellular anatomical structure	FUN_034720-T1	DNA polymerase delta subunit 3	FUN_036269-T1	Charged multivesicular body protein 7
intracellular anatomical structure	FUN_034728-T1	Intraflagellar transport protein 80	FUN_037234-T1	Chitinase domain-containing protein 1
intracellular anatomical structure	FUN_034750-T1	poly(A) binding protein interacting protein 2	FUN_035551-T1	Choline-phosphate cytidylyltransferase B
intracellular anatomical structure	FUN_034760-T1	Mediator of RNA polymerase II transcription subunit 4	FUN_034622-T1	cholinergic receptor, nicotinic, beta
intracellular anatomical structure	FUN_034761-T1	Eukaryotic translation initiation factor 4E type 2	FUN_035804-T1	Cilia- and flagella-associated protein 46
intracellular anatomical structure	FUN_034762-T1	Putative glycerol kinase 5	FUN_035806-T1	Cilia- and flagella-associated protein 46
intracellular anatomical structure	FUN_034764-T1	DDRGK domain-containing protein 1	FUN_037568-T1	Cilia- and flagella-associated protein 46
intracellular anatomical structure	FUN_034787-T1	anaphase promoting complex subunit cdc16	FUN_036875-T1	Clathrin interactor 1
intracellular anatomical structure	FUN_034788-T1	FUN14 domain-containing protein 1	FUN_035051-T1	coiled-coil domain containing 15
intracellular anatomical structure	FUN_034790-T1	Lysine-specific demethylase 6A	FUN_035053-T1	coiled-coil domain containing 15
intracellular anatomical structure	FUN_034792-T1	Methylosome subunit pICln	FUN_035759-T1	Coiled-coil domain containing 67
intracellular anatomical structure	FUN_034806-T1	Ras- protein Rab6	FUN_035590-T1	Coiled-coil domain-containing protein 39
intracellular anatomical structure	FUN_034806-T2	Ras- protein Rab6, variant 2	FUN_036103-T1	complexin 1
intracellular anatomical structure	FUN_034810-T1	beta' subunit	FUN_037301-T1	COP9 signalosome complex subunit 6
intracellular anatomical structure	FUN_034812-T1	Starch binding domain 1	FUN_035230-T1	Cullin-3
intracellular anatomical structure	FUN_034820-T1	Sodium/hydrogen exchanger 7	FUN_035011-T1	Cullin-4
intracellular anatomical structure	FUN_034822-T1	Sodium hydrogen exchanger	FUN_035010-T1	Cullin-4A
intracellular anatomical structure	FUN_034823-T1	Starch binding domain 1	FUN_036841-T1	CXC
intracellular anatomical structure	FUN_034843-T1	Sperm flagellar protein 1	FUN_036483-T1	Cytochrome c oxidase assembly protein cox15
intracellular anatomical structure	FUN_034845-T1	Sperm flagellar protein 1	FUN_034908-T1	Cytochrome c oxidase subunit 1
intracellular anatomical structure	FUN_034846-T1	Sperm flagellar protein 1	FUN_034705-T1	cytochrome P450 2 sub U member 1
intracellular anatomical structure	FUN_034847-T1	Suppressor of cytokine signaling 2	FUN_034133-T1	Cytoplasmic polyadenylation element binding protein
intracellular anatomical structure	FUN_034852-T1	Sperm flagellar protein 1	FUN_034130-T1	Cytoplasmic polyadenylation element-binding protein 2
intracellular anatomical structure	FUN_034863-T1	LRP2 binding protein	FUN_035195-T1	Cytosolic phospholipase A2
intracellular anatomical structure	FUN_034881-T1	replication factor C subunit 4	FUN_035131-T1	Cytosolic purine 5'-nucleotidase
intracellular anatomical structure	FUN_034887-T1	myosin 3	FUN_036985-T1	DCC-interacting protein 13-alpha
intracellular anatomical structure	FUN_034890-T1	Progestin and adipoQ receptor member	FUN_035644-T1	DCN1-like protein 1
intracellular anatomical structure	FUN_034891-T1	Endoplasmic reticulum-Golgi intermediate compartment protein 1	FUN_034764-T1	DDRGK domain-containing protein 1
intracellular anatomical structure	FUN_034896-T1	fucosyltransferase 1 (galactoside 2-alpha-L-fucosyltransferase, H blood group)	FUN_034148-T1	DEAD (Asp-Glu-Ala-Asp) box polypeptide 41
intracellular anatomical structure	FUN_034897-T1	Phospholipid scramblase 3	FUN_035769-T1	DEAD (Asp-Glu-Ala-Asp) box polypeptide 58
intracellular anatomical structure	FUN_034898-T1	Structural maintenance of chromosomes protein 4	FUN_034253-T1	DEAD H (Asp-Glu-Ala-Asp His) box helicase 11
intracellular anatomical structure	FUN_034899-T1	Structural maintenance of chromosomes protein 4	FUN_034960-T1	Dedicator of cytokinesis protein 5
intracellular anatomical structure	FUN_034901-T1	Solute carrier 2 (Facilitated glucose transporter) member 8	FUN_035630-T1	Dedicator of cytokinesis protein 9
intracellular anatomical structure	FUN_034904-T1	E3 ubiquitin-protein ligase march5	FUN_035897-T1	Disks large 1
intracellular anatomical structure	FUN_034908-T1	Cytochrome c oxidase subunit 1	FUN_035898-T1	Disks large 4
intracellular anatomical structure	FUN_034910-T1	cd38 molecule	FUN_034665-T1	DNA cross-link repair 1A protein
intracellular anatomical structure	FUN_034935-T1	Serine/threonine-protein phosphatase 2A regulatory subunit B'' subunit beta	FUN_036027-T1	DNA polymerase alpha catalytic subunit
intracellular anatomical structure	FUN_034936-T1	Serine/threonine-protein phosphatase 2A regulatory subunit B'' subunit alpha	FUN_034720-T1	DNA polymerase delta subunit 3
intracellular anatomical structure	FUN_034946-T1	Dynein heavy chain 2, axonemal	FUN_036413-T1	DNA replication complex GINS protein SLD5
intracellular anatomical structure	FUN_034947-T1	Proline-, glutamic acid- and leucine-rich protein 1	FUN_036902-T1	DNA-binding transcription factor yap1
intracellular anatomical structure	FUN_034950-T1	Importin subunit alpha-4	FUN_035957-T1	DNA-directed RNA polymerase II subunit RPB1
intracellular anatomical structure	FUN_034951-T1	Importin subunit alpha	FUN_037357-T1	DNA-directed RNA polymerase II subunit RPB2
intracellular anatomical structure	FUN_034951-T2	Importin subunit alpha, variant 2	FUN_035537-T1	DnaJ sub C member 3
intracellular anatomical structure	FUN_034954-T1	Ectonucleoside triphosphate diphosphohydrolase 4	FUN_036400-T1	dual specificity phosphatase 11 (RNA RNP complex 1-interacting)
intracellular anatomical structure	FUN_034958-T1	Sideroflexin-1	FUN_036489-T1	dual specificity phosphatase 11 (RNA RNP complex 1-interacting)
intracellular anatomical structure	FUN_034960-T1	Dedicator of cytokinesis protein 5	FUN_037489-T1	Dual specificity protein phosphatase 4
intracellular anatomical structure	FUN_034990-T1	NHL repeat-containing protein 2	FUN_037426-T1	Dynactin subunit 1
intracellular anatomical structure	FUN_035010-T1	Cullin-4A	FUN_037427-T1	Dynactin subunit 1
intracellular anatomical structure	FUN_035011-T1	Cullin-4	FUN_034354-T1	Dynein assembly factor with WDR repeat domains 1
intracellular anatomical structure	FUN_035051-T1	coiled-coil domain containing 15	FUN_034946-T1	Dynein heavy chain 2, axonemal
intracellular anatomical structure	FUN_035053-T1	coiled-coil domain containing 15	FUN_035568-T1	E2-like enzyme
intracellular anatomical structure	FUN_035060-T1	pre-rRNA processing protein	FUN_035701-T1	E3 ubiquitin-protein ligase dtx3l
intracellular anatomical structure	FUN_035062-T1	pre-rRNA processing protein	FUN_036177-T1	E3 ubiquitin-protein ligase kcmf1
intracellular anatomical structure	FUN_035063-T1	pre-rRNA processing protein	FUN_034135-T1	E3 ubiquitin-protein ligase march5
intracellular anatomical structure	FUN_035097-T1	Protein DETOXIFICATION 47, chloroplastic	FUN_034904-T1	E3 ubiquitin-protein ligase march5
intracellular anatomical structure	FUN_035117-T1	LIM and senescent cell antigen-like-containing domain protein 1	FUN_034539-T1	E3 ubiquitin-protein ligase rnf13
intracellular anatomical structure	FUN_035125-T1	Calpain-6	FUN_034569-T1	E3 ubiquitin-protein ligase rnf13
intracellular anatomical structure	FUN_035131-T1	Cytosolic purine 5'-nucleotidase	FUN_034094-T1	E3 ubiquitin-protein ligase rnf38
intracellular anatomical structure	FUN_035146-T1	acid-sensing (proton-gated) ion channel	FUN_037215-T1	E3 ubiquitin-protein transferase rmnd5a
intracellular anatomical structure	FUN_035164-T1	NK3 homeobox 2	FUN_034101-T1	Ectonucleoside triphosphate diphosphohydrolase 1
intracellular anatomical structure	FUN_035170-T1	Pleckstrin y domain-containing A member 2	FUN_034954-T1	Ectonucleoside triphosphate diphosphohydrolase 4
intracellular anatomical structure	FUN_035184-T1	transmembrane 9 super member 2	FUN_036354-T1	Eef1a2p
intracellular anatomical structure	FUN_035186-T1	Retinoblastoma-associated protein	FUN_034610-T1	EFh
intracellular anatomical structure	FUN_035187-T1	Retinoblastoma-associated protein	FUN_034391-T1	Electron transfer flavoprotein alpha-subunit
intracellular anatomical structure	FUN_035188-T1	Signal peptidase complex subunit 2	FUN_036885-T1	elongation factor EF-G
intracellular anatomical structure	FUN_035190-T1	Intraflagellar transport protein 81	FUN_034891-T1	Endoplasmic reticulum-Golgi intermediate compartment protein 1
intracellular anatomical structure	FUN_035195-T1	Cytosolic phospholipase A2	FUN_036325-T1	enolase member 4
intracellular anatomical structure	FUN_035198-T1	ubiquitin-protein transferase activating protein	FUN_036327-T1	enolase member 4
intracellular anatomical structure	FUN_035203-T1	Arginine and glutamate-rich protein 1	FUN_034463-T1	EP300-interacting inhibitor of differentiation 3
intracellular anatomical structure	FUN_035204-T1	Histone-lysine N-methyltransferase NSD3	FUN_034544-T1	Eukaryotic initiation factor 4A-I
intracellular anatomical structure	FUN_035230-T1	Cullin-3	FUN_034545-T1	Eukaryotic initiation factor 4A-I
intracellular anatomical structure	FUN_035238-T1	ribosome biosynthesis protein	FUN_034706-T1	Eukaryotic translation initiation factor 2A
intracellular anatomical structure	FUN_035241-T1	Ventral anterior homeobox 2	FUN_034707-T1	Eukaryotic translation initiation factor 2A
intracellular anatomical structure	FUN_035243-T1	Amiloride-sensitive sodium channel	FUN_036214-T1	Eukaryotic translation initiation factor 2-alpha kinase 3
intracellular anatomical structure	FUN_035251-T1	3-ketoacyl-CoA thiolase with broad chain length specificity	FUN_037261-T1	Eukaryotic translation initiation factor 3 subunit A
intracellular anatomical structure	FUN_035255-T1	ATP-dependent DNA helicase MER3	FUN_034761-T1	Eukaryotic translation initiation factor 4E type 2
intracellular anatomical structure	FUN_035257-T1	ATP-dependent DNA helicase MER3	FUN_036860-T1	excision repair cross-complementing rodent repair deficiency, complementation group 5
intracellular anatomical structure	FUN_035285-T1	F-box/WD repeat-containing protein 4	FUN_036176-T1	Exonuclease 3'-5' domain-containing protein 2
intracellular anatomical structure	FUN_035294-T1	WD repeat-containing protein 11	FUN_036449-T1	exosome 3'->5 exonuclease subunit ski4 (Csl4)
intracellular anatomical structure	FUN_035295-T1	WD repeat-containing protein 11	FUN_035285-T1	F-box/WD repeat-containing protein 4
intracellular anatomical structure	FUN_035299-T1	activating signal cointegrator 1 complex subunit	FUN_037127-T1	FERM domain-containing protein 7
intracellular anatomical structure	FUN_035366-T1	mRNA splicing protein	FUN_035562-T1	Fibroblast growth factor receptor-like 1
intracellular anatomical structure	FUN_035367-T1	HSPB (Heat shock 27kDa) associated protein 1	FUN_035964-T1	Fibronectin type 3 and ankyrin repeat domains protein 1
intracellular anatomical structure	FUN_035385-T1	Poly (ADP-ribose) polymerase, member 14	FUN_036864-T1	Fibronectin type III domain-containing protein 3B
intracellular anatomical structure	FUN_035403-T1	Catenin alpha-2	FUN_034896-T1	fucosyltransferase 1 (galactoside 2-alpha-L-fucosyltransferase, H blood group)
intracellular anatomical structure	FUN_035437-T1	Stress-70 protein, mitochondrial	FUN_034788-T1	FUN14 domain-containing protein 1
intracellular anatomical structure	FUN_035451-T1	U2 snRNP-associated SURP domain-containing protein	FUN_034518-T1	G protein-coupled receptor 83
intracellular anatomical structure	FUN_035487-T1	von Willebrand factor A domain-containing protein 8	FUN_035236-T1	G protein-coupled receptor 83
intracellular anatomical structure	FUN_035488-T1	von Willebrand factor A domain-containing protein 8	FUN_036814-T1	G protein-coupled receptor kinase 5
intracellular anatomical structure	FUN_035493-T1	Heat shock 70 kDa protein 13	FUN_035667-T1	G2/mitotic-specific cyclin-B3
intracellular anatomical structure	FUN_035515-T1	Kv channel-interacting protein 4	FUN_036504-T1	Gamma-tubulin complex component 3
intracellular anatomical structure	FUN_035527-T1	Mediator of RNA polymerase II transcription subunit 12-like protein	FUN_035724-T1	Glioma pathoproteinsis- protein 1
intracellular anatomical structure	FUN_035528-T1	Mediator of RNA polymerase II transcription subunit 12-like protein	FUN_034462-T1	Glutamine amidotransferase-like class 1 domain-containing protein 3A, mitochondrial
intracellular anatomical structure	FUN_035535-T1	mo25 protein	FUN_036510-T1	Glutaredoxin 3
intracellular anatomical structure	FUN_035537-T1	DnaJ sub C member 3	FUN_035631-T1	Glypican-4
intracellular anatomical structure	FUN_035551-T1	Choline-phosphate cytidylyltransferase B	FUN_037094-T1	Golgi Transport
intracellular anatomical structure	FUN_035562-T1	Fibroblast growth factor receptor-like 1	FUN_036145-T1	GrpE protein 1, mitochondrial
intracellular anatomical structure	FUN_035567-T1	Protein DETOXIFICATION 47, chloroplastic	FUN_036202-T1	Guanylate cyclase soluble subunit beta-2
intracellular anatomical structure	FUN_035568-T1	E2-like enzyme	FUN_036859-T1	H/ACA ribonucleoprotein complex subunit dkc1
intracellular anatomical structure	FUN_035590-T1	Coiled-coil domain-containing protein 39	FUN_035493-T1	Heat shock 70 kDa protein 13
intracellular anatomical structure	FUN_035596-T1	succinate-CoA ligase, alpha subunit	FUN_037451-T1	Heme-binding protein 2
intracellular anatomical structure	FUN_035622-T1	Zinc finger protein ZIC 4	FUN_037528-T1	Hemicentin-1
intracellular anatomical structure	FUN_035623-T1	Zinc finger protein ZIC 4	FUN_037534-T1	Hemicentin-1
intracellular anatomical structure	FUN_035625-T1	Zinc finger protein ZIC 4	FUN_034615-T1	Heparan sulfate 6-O-sulfotransferase 3
intracellular anatomical structure	FUN_035630-T1	Dedicator of cytokinesis protein 9	FUN_035204-T1	Histone-lysine N-methyltransferase NSD3
intracellular anatomical structure	FUN_035631-T1	Glypican-4	FUN_035693-T1	Histone-lysine N-methyltransferase setd1b
intracellular anatomical structure	FUN_035643-T1	Mcm2-7 hexameric complex component	FUN_036899-T1	HMG (high mobility group) box SOX-14
intracellular anatomical structure	FUN_035644-T1	DCN1-like protein 1	FUN_036443-T1	Homeobox protein emx2
intracellular anatomical structure	FUN_035667-T1	G2/mitotic-specific cyclin-B3	FUN_035842-T1	Homeobox protein Nkx-6.2
intracellular anatomical structure	FUN_035672-T1	Pseudouridine-5'-phosphatase	FUN_035367-T1	HSPB (Heat shock 27kDa) associated protein 1
intracellular anatomical structure	FUN_035677-T1	Multidrug resistance-associated protein 5	FUN_034951-T1	Importin subunit alpha
intracellular anatomical structure	FUN_035684-T1	Methanethiol oxidase	FUN_034951-T2	Importin subunit alpha, variant 2
intracellular anatomical structure	FUN_035693-T1	Histone-lysine N-methyltransferase setd1b	FUN_034950-T1	Importin subunit alpha-4
intracellular anatomical structure	FUN_035695-T1	Regulator of G-protein signaling 14	FUN_036264-T1	Importin-5
intracellular anatomical structure	FUN_035699-T1	Ribonuclease H2 subunit A	FUN_036499-T1	inositol polyphosphate phosphatase-like 1
intracellular anatomical structure	FUN_035701-T1	E3 ubiquitin-protein ligase dtx3l	FUN_036615-T1	integral membrane protein 2B
intracellular anatomical structure	FUN_035708-T1	1-acylglycerol-3-phosphate O-acyltransferase 6 (lysophosphatidic acid acyltransferase, zeta)	FUN_036520-T1	Integrator complex subunit 4
intracellular anatomical structure	FUN_035717-T1	tumor necrosis factor (ligand) super, member 11	FUN_036522-T1	Integrator complex subunit 4
intracellular anatomical structure	FUN_035719-T1	sulfotransferase, cytosolic, 1C, member 4	FUN_037239-T1	Integrator complex subunit 6
intracellular anatomical structure	FUN_035722-T1	Calpain-6	FUN_034489-T1	Interferon-induced helicase C domain-containing protein 1
intracellular anatomical structure	FUN_035724-T1	Glioma pathoproteinsis- protein 1	FUN_034493-T1	Interferon-induced helicase C domain-containing protein 1
intracellular anatomical structure	FUN_035725-T1	Peptidase inhibitor 16	FUN_034728-T1	Intraflagellar transport protein 80
intracellular anatomical structure	FUN_035732-T1	SET and MYND domain-containing protein 5	FUN_035190-T1	Intraflagellar transport protein 81
intracellular anatomical structure	FUN_035738-T1	tumor necrosis factor (ligand) super, member 11	FUN_036467-T1	Iron-sulfur clusters incorporation protein
intracellular anatomical structure	FUN_035740-T1	sulfotransferase, cytosolic, 1C, member	FUN_037413-T1	janus kinase and
intracellular anatomical structure	FUN_035743-T1	Calpain-6	FUN_036487-T1	KAT8 regulatory NSL complex subunit 3
intracellular anatomical structure	FUN_035744-T1	Calpain-5	FUN_036488-T1	KAT8 regulatory NSL complex subunit 3
intracellular anatomical structure	FUN_035754-T1	transcription termination factor, RNA polymerase II	FUN_035515-T1	Kv channel-interacting protein 4
intracellular anatomical structure	FUN_035759-T1	Coiled-coil domain containing 67	FUN_036268-T1	Lateral signaling target protein 2
intracellular anatomical structure	FUN_035769-T1	DEAD (Asp-Glu-Ala-Asp) box polypeptide 58	FUN_036586-T1	Lectin, galactoside-binding, soluble, 4
intracellular anatomical structure	FUN_035773-T1	Transforming acidic coiled-coil-containing protein 3	FUN_034527-T1	Leucine-rich repeat-containing protein 63
intracellular anatomical structure	FUN_035785-T1	Acylpyruvase fahd1, mitochondrial	FUN_034527-T2	Leucine-rich repeat-containing protein 63, variant 2
intracellular anatomical structure	FUN_035800-T1	zinc finger, FYVE domain containing 27	FUN_035948-T1	Leucine-rich repeats and calponin y (CH) domain containing
intracellular anatomical structure	FUN_035801-T1	Casein kinase II subunit alpha	FUN_035117-T1	LIM and senescent cell antigen-like-containing domain protein 1
intracellular anatomical structure	FUN_035804-T1	Cilia- and flagella-associated protein 46	FUN_036720-T1	Lipase maturation factor 1
intracellular anatomical structure	FUN_035806-T1	Cilia- and flagella-associated protein 46	FUN_036193-T1	Long-chain-fatty-acid--CoA ligase 4
intracellular anatomical structure	FUN_035827-T1	3'-5' exoribonuclease 1	FUN_034863-T1	LRP2 binding protein
intracellular anatomical structure	FUN_035828-T1	Serine/threonine-protein kinase haspin	FUN_034208-T1	LRR
intracellular anatomical structure	FUN_035842-T1	Homeobox protein Nkx-6.2	FUN_034643-T1	Lysine-specific demethylase 3A
intracellular anatomical structure	FUN_035843-T1	peptidoglycan recognition protein 1	FUN_034790-T1	Lysine-specific demethylase 6A
intracellular anatomical structure	FUN_035843-T2	peptidoglycan recognition protein 1, variant 2	FUN_036994-T1	Major facilitator super domain-containing protein 10
intracellular anatomical structure	FUN_035850-T1	Ancient ubiquitous protein 1	FUN_036996-T1	Major facilitator super domain-containing protein 10
intracellular anatomical structure	FUN_035852-T1	arylacetamide deacetylase-like	FUN_034197-T1	Mannose-P-dolichol utilization defect 1 protein
intracellular anatomical structure	FUN_035858-T1	Carbon-nitrogen hydrolase	FUN_035643-T1	Mcm2-7 hexameric complex component
intracellular anatomical structure	FUN_035879-T1	SM-like, degradation of cytoplasmic mRNAs and positively regulates transcription initiation	FUN_036191-T1	Mediator of RNA polymerase II transcription subunit 11
intracellular anatomical structure	FUN_035886-T1	nucleotide exchange factor sil1	FUN_035527-T1	Mediator of RNA polymerase II transcription subunit 12-like protein
intracellular anatomical structure	FUN_035891-T1	nucleotide exchange factor sil1	FUN_035528-T1	Mediator of RNA polymerase II transcription subunit 12-like protein
intracellular anatomical structure	FUN_035897-T1	Disks large 1	FUN_034760-T1	Mediator of RNA polymerase II transcription subunit 4
intracellular anatomical structure	FUN_035898-T1	Disks large 4	FUN_036660-T1	meiosis-specific component of sister chromatid cohesion complex
intracellular anatomical structure	FUN_035913-T1	MORN repeat-containing protein 4	FUN_037047-T1	Membrane magnesium transporter 1
intracellular anatomical structure	FUN_035937-T1	Poly (ADP-ribose) polymerase, member 14	FUN_034137-T1	Meningioma expressed antigen 5 (Hyaluronidase)
intracellular anatomical structure	FUN_035945-T1	AMME syndrome candidate protein 1 protein	FUN_035231-T1	Meprin A subunit beta
intracellular anatomical structure	FUN_035948-T1	Leucine-rich repeats and calponin y (CH) domain containing	FUN_035232-T1	Meprin A subunit beta
intracellular anatomical structure	FUN_035951-T1	WD repeat-containing protein 53	FUN_035684-T1	Methanethiol oxidase
intracellular anatomical structure	FUN_035957-T1	DNA-directed RNA polymerase II subunit RPB1	FUN_034792-T1	Methylosome subunit pICln
intracellular anatomical structure	FUN_035964-T1	Fibronectin type 3 and ankyrin repeat domains protein 1	FUN_036928-T1	Methyltransferase-like protein 21D
intracellular anatomical structure	FUN_035975-T1	Calcium binding protein	FUN_034617-T1	mitochondrial membrane protein
intracellular anatomical structure	FUN_035999-T1	Peptide methionine sulfoxide reductase B3	FUN_037194-T1	mitotic spindle checkpoint protein Bub3
intracellular anatomical structure	FUN_036004-T1	Zinc finger protein	FUN_037198-T1	mms19 nucleotide excision repair
intracellular anatomical structure	FUN_036023-T1	28S ribosomal protein S18c, mitochondrial	FUN_037199-T1	mms19 nucleotide excision repair
intracellular anatomical structure	FUN_036027-T1	DNA polymerase alpha catalytic subunit	FUN_037201-T1	mms19 nucleotide excision repair
intracellular anatomical structure	FUN_036031-T1	Syntaxin-18	FUN_035535-T1	mo25 protein
intracellular anatomical structure	FUN_036056-T1	Alkaline ceramidase 3	FUN_035913-T1	MORN repeat-containing protein 4
intracellular anatomical structure	FUN_036070-T1	ArfGAP with FG repeats 1	FUN_035366-T1	mRNA splicing protein
intracellular anatomical structure	FUN_036072-T1	PCI domain-containing protein 2	FUN_034173-T1	Msh homeobox
intracellular anatomical structure	FUN_036086-T1	Ras- protein Rap-2c	FUN_035677-T1	Multidrug resistance-associated protein 5
intracellular anatomical structure	FUN_036087-T1	BRCA1 BRCA2-containing complex, subunit 3	FUN_037002-T1	Muscleblind-like protein 1
intracellular anatomical structure	FUN_036091-T1	ADP-ribose glycohydrolase ARH3	FUN_034887-T1	myosin 3
intracellular anatomical structure	FUN_036092-T1	TATA box-binding protein-associated factor RNA polymerase I subunit B	FUN_036471-T1	Myosin regulatory light polypeptide 9
intracellular anatomical structure	FUN_036093-T1	TATA box-binding protein-associated factor RNA polymerase I subunit B	FUN_036471-T2	Myosin regulatory light polypeptide 9, variant 2
intracellular anatomical structure	FUN_036103-T1	complexin 1	FUN_034252-T1	NADH:ubiquinone oxidoreductase, ndufb6/B17 subunit
intracellular anatomical structure	FUN_036125-T1	Carboxylesterase	FUN_036799-T1	neutral cholesterol ester hydrolase 1
intracellular anatomical structure	FUN_036126-T1	Carboxylesterase	FUN_034990-T1	NHL repeat-containing protein 2
intracellular anatomical structure	FUN_036128-T1	Carboxylesterase	FUN_036517-T1	NineTeen Complex (NTC) component
intracellular anatomical structure	FUN_036145-T1	GrpE protein 1, mitochondrial	FUN_036583-T1	NK2 homeobox 6
intracellular anatomical structure	FUN_036151-T1	adaptor- protein complex 5, sigma 1 subunit	FUN_035164-T1	NK3 homeobox 2
intracellular anatomical structure	FUN_036154-T1	Ras- protein Rab-28	FUN_037302-T1	Nuclear corepressor for KRAB domain-containing zinc finger proteins (KRAB-ZFPs)
intracellular anatomical structure	FUN_036156-T1	nuclear fragile X mental retardation protein interacting protein 1	FUN_036156-T1	nuclear fragile X mental retardation protein interacting protein 1
intracellular anatomical structure	FUN_036175-T1	Poly(U)-binding-splicing factor puf60	FUN_036532-T1	nucleolar complex protein 14
intracellular anatomical structure	FUN_036176-T1	Exonuclease 3'-5' domain-containing protein 2	FUN_036533-T1	nucleolar complex protein 14
intracellular anatomical structure	FUN_036177-T1	E3 ubiquitin-protein ligase kcmf1	FUN_034162-T1	Nucleolar complex protein 3
intracellular anatomical structure	FUN_036180-T1	Retinal guanylyl cyclase 2	FUN_036654-T1	Nucleolar protein 16
intracellular anatomical structure	FUN_036191-T1	Mediator of RNA polymerase II transcription subunit 11	FUN_035886-T1	nucleotide exchange factor sil1
intracellular anatomical structure	FUN_036193-T1	Long-chain-fatty-acid--CoA ligase 4	FUN_035891-T1	nucleotide exchange factor sil1
intracellular anatomical structure	FUN_036202-T1	Guanylate cyclase soluble subunit beta-2	FUN_034343-T1	nudix (nucleoside diphosphate linked moiety X)-type motif 18
intracellular anatomical structure	FUN_036204-T1	cell division cycle 25	FUN_034388-T1	nudix (nucleoside diphosphate linked moiety X)-type motif 18
intracellular anatomical structure	FUN_036214-T1	Eukaryotic translation initiation factor 2-alpha kinase 3	FUN_036248-T1	omega-3 fatty acid receptor 1
intracellular anatomical structure	FUN_036219-T1	Telomeric repeat-binding factor 2-interacting protein 1	FUN_034134-T1	p21-activated kinase 1
intracellular anatomical structure	FUN_036239-T1	Protein RRP5	FUN_037306-T1	Palmitoyltransferase zdhhc16
intracellular anatomical structure	FUN_036248-T1	omega-3 fatty acid receptor 1	FUN_037178-T1	Pantothenate kinase 1
intracellular anatomical structure	FUN_036249-T1	called the H antigen which is an essential substrate for the final step in the	FUN_036072-T1	PCI domain-containing protein 2
intracellular anatomical structure	FUN_036251-T1	SAM domain and HD	FUN_034175-T1	PDZ domain containing 7
intracellular anatomical structure	FUN_036253-T1	SAM domain and HD	FUN_037488-T1	Pentatricopeptide repeat domain 3
intracellular anatomical structure	FUN_036260-T1	cAMP-dependent protein kinase	FUN_035725-T1	Peptidase inhibitor 16
intracellular anatomical structure	FUN_036264-T1	Importin-5	FUN_034531-T1	Peptide methionine sulfoxide reductase B3
intracellular anatomical structure	FUN_036268-T1	Lateral signaling target protein 2	FUN_035999-T1	Peptide methionine sulfoxide reductase B3
intracellular anatomical structure	FUN_036269-T1	Charged multivesicular body protein 7	FUN_034306-T1	peptidoglycan recognition protein 1
intracellular anatomical structure	FUN_036276-T1	Serine/threonine-protein kinase PAK 3	FUN_035843-T1	peptidoglycan recognition protein 1
intracellular anatomical structure	FUN_036286-T1	Bridging integrator 3	FUN_035843-T2	peptidoglycan recognition protein 1, variant 2
intracellular anatomical structure	FUN_036295-T1	WD repeat and FYVE domain-containing protein 1	FUN_034307-T1	Peptidoglycan recognition protein 2
intracellular anatomical structure	FUN_036295-T2	WD repeat and FYVE domain-containing protein 1, variant 2	FUN_037267-T1	Peptidyl-prolyl cis-trans isomerase pin4
intracellular anatomical structure	FUN_036296-T1	U2 small nuclear ribonucleoprotein auxiliary factor 35 kDa subunit- protein 2	FUN_036598-T1	Phosphatidylglycerol/phosphatidylinositol transfer protein
intracellular anatomical structure	FUN_036315-T1	snoRNP complex protein nop56	FUN_037366-T1	Phosphatidylinositol 3,4,5-trisphosphate 3-phosphatase tpte2
intracellular anatomical structure	FUN_036348-T1	Transmembrane anterior posterior transformation protein 1	FUN_034486-T1	Phosphatidylinositol 4-kinase type 2-beta
intracellular anatomical structure	FUN_036354-T1	Eef1a2p	FUN_034487-T1	Phosphatidylinositol 4-kinase type 2-beta
intracellular anatomical structure	FUN_036363-T1	receptor	FUN_034897-T1	Phospholipid scramblase 3
intracellular anatomical structure	FUN_036376-T1	tRNA pseudouridine synthase 1	FUN_035170-T1	Pleckstrin y domain-containing A member 2
intracellular anatomical structure	FUN_036382-T1	respiration factor rsf1	FUN_035385-T1	Poly (ADP-ribose) polymerase, member 14
intracellular anatomical structure	FUN_036394-T1	Ras- protein Rab-24	FUN_035937-T1	Poly (ADP-ribose) polymerase, member 14
intracellular anatomical structure	FUN_036397-T1	Putative E3 ubiquitin-protein ligase HTD2	FUN_037036-T1	poly (ADP-ribose) polymerase, member 14
intracellular anatomical structure	FUN_036400-T1	dual specificity phosphatase 11 (RNA RNP complex 1-interacting)	FUN_037071-T1	Poly (ADP-ribose) polymerase, member 14
intracellular anatomical structure	FUN_036409-T1	receptor	FUN_037074-T1	Poly (ADP-ribose) polymerase, member 14
intracellular anatomical structure	FUN_036413-T1	DNA replication complex GINS protein SLD5	FUN_034750-T1	poly(A) binding protein interacting protein 2
intracellular anatomical structure	FUN_036432-T1	Sideroflexin-5	FUN_036175-T1	Poly(U)-binding-splicing factor puf60
intracellular anatomical structure	FUN_036443-T1	Homeobox protein emx2	FUN_036817-T1	polysaccharide biosynthesis domain containing protein 1
intracellular anatomical structure	FUN_036446-T1	T-complex protein 1 subunit eta	FUN_036548-T1	Pre-mRNA-splicing factor ATP-dependent RNA helicase dhx15
intracellular anatomical structure	FUN_036449-T1	exosome 3'->5 exonuclease subunit ski4 (Csl4)	FUN_035060-T1	pre-rRNA processing protein
intracellular anatomical structure	FUN_036458-T1	WD repeat-containing protein 34	FUN_035062-T1	pre-rRNA processing protein
intracellular anatomical structure	FUN_036459-T1	WD repeat-containing protein 34	FUN_035063-T1	pre-rRNA processing protein
intracellular anatomical structure	FUN_036467-T1	Iron-sulfur clusters incorporation protein	FUN_036547-T1	Probable ATP-dependent RNA helicase ddx56
intracellular anatomical structure	FUN_036471-T1	Myosin regulatory light polypeptide 9	FUN_034474-T1	Probable phospholipid-transporting ATPase IF
intracellular anatomical structure	FUN_036471-T2	Myosin regulatory light polypeptide 9, variant 2	FUN_034890-T1	Progestin and adipoQ receptor member
intracellular anatomical structure	FUN_036472-T1	39S ribosomal protein L43, mitochondrial	FUN_034947-T1	Proline-, glutamic acid- and leucine-rich protein 1
intracellular anatomical structure	FUN_036476-T1	Transcription factor AP-2-alpha	FUN_034091-T1	proline-rich nuclear receptor coactivator 1
intracellular anatomical structure	FUN_036478-T1	Centrosomal protein of 19 kDa	FUN_034114-T1	proline-rich nuclear receptor coactivator 1
intracellular anatomical structure	FUN_036482-T1	Structural maintenance of chromosomes protein 3	FUN_035097-T1	Protein DETOXIFICATION 47, chloroplastic
intracellular anatomical structure	FUN_036483-T1	Cytochrome c oxidase assembly protein cox15	FUN_035567-T1	Protein DETOXIFICATION 47, chloroplastic
intracellular anatomical structure	FUN_036484-T1	Ubiquitin thioesterase Zranb1	FUN_037165-T1	protein kinase
intracellular anatomical structure	FUN_036485-T1	Alpha-1,6-mannosyl-glycoprotein 2-beta-N-acetylglucosaminyltransferase	FUN_037422-T1	Protein phosphatase 1L
intracellular anatomical structure	FUN_036486-T1	Alpha-1,6-mannosyl-glycoprotein 2-beta-N-acetylglucosaminyltransferase	FUN_036239-T1	Protein RRP5
intracellular anatomical structure	FUN_036487-T1	KAT8 regulatory NSL complex subunit 3	FUN_036580-T1	Protein strawberry notch 1
intracellular anatomical structure	FUN_036488-T1	KAT8 regulatory NSL complex subunit 3	FUN_036937-T1	Protein T2
intracellular anatomical structure	FUN_036489-T1	dual specificity phosphatase 11 (RNA RNP complex 1-interacting)	FUN_037276-T1	Protein Wnt-11
intracellular anatomical structure	FUN_036499-T1	inositol polyphosphate phosphatase-like 1	FUN_034196-T1	Protein-tyrosine sulfotransferase 1
intracellular anatomical structure	FUN_036504-T1	Gamma-tubulin complex component 3	FUN_035672-T1	Pseudouridine-5'-phosphatase
intracellular anatomical structure	FUN_036510-T1	Glutaredoxin 3	FUN_036397-T1	Putative E3 ubiquitin-protein ligase HTD2
intracellular anatomical structure	FUN_036511-T1	antigen p97 (melanoma associated) identified by monoclonal antibodies 133.2 and 96.5	FUN_034762-T1	Putative glycerol kinase 5
intracellular anatomical structure	FUN_036517-T1	NineTeen Complex (NTC) component	FUN_036887-T1	Putative tRNA (cytidine(32)/guanosine(34)-2'-O)-methyltransferase
intracellular anatomical structure	FUN_036520-T1	Integrator complex subunit 4	FUN_034251-T1	Pyridine nucleotide-disulfide oxidoreductase domain-containing protein 2
intracellular anatomical structure	FUN_036522-T1	Integrator complex subunit 4	FUN_034630-T1	Pyruvate dehydrogenase E1 component subunit alpha, somatic form, mitochondrial
intracellular anatomical structure	FUN_036523-T1	snoRNA-binding protein	FUN_034632-T1	Pyruvate dehydrogenase E1 component subunit alpha, somatic form, mitochondrial
intracellular anatomical structure	FUN_036532-T1	nucleolar complex protein 14	FUN_036927-T1	RAD52 motif 1
intracellular anatomical structure	FUN_036533-T1	nucleolar complex protein 14	FUN_036394-T1	Ras- protein Rab-24
intracellular anatomical structure	FUN_036541-T1	26S proteasome non-ATPase regulatory subunit 1	FUN_036154-T1	Ras- protein Rab-28
intracellular anatomical structure	FUN_036544-T1	26S proteasome non-ATPase regulatory subunit 1	FUN_034806-T1	Ras- protein Rab6
intracellular anatomical structure	FUN_036547-T1	Probable ATP-dependent RNA helicase ddx56	FUN_034806-T2	Ras- protein Rab6, variant 2
intracellular anatomical structure	FUN_036548-T1	Pre-mRNA-splicing factor ATP-dependent RNA helicase dhx15	FUN_036086-T1	Ras- protein Rap-2c
intracellular anatomical structure	FUN_036551-T1	Transmembrane emp24 domain-containing protein 4	FUN_034079-T1	RCC1 domain-containing protein 1
intracellular anatomical structure	FUN_036559-T1	Ubiquitin-like domain-containing CTD phosphatase 1	FUN_034441-T1	RCC1 domain-containing protein 1
intracellular anatomical structure	FUN_036580-T1	Protein strawberry notch 1	FUN_036363-T1	receptor
intracellular anatomical structure	FUN_036582-T1	ADP-ribosylation factor protein 3	FUN_036409-T1	receptor
intracellular anatomical structure	FUN_036583-T1	NK2 homeobox 6	FUN_035695-T1	Regulator of G-protein signaling 14
intracellular anatomical structure	FUN_036586-T1	Lectin, galactoside-binding, soluble, 4	FUN_036870-T1	regulator of nonsense transcription
intracellular anatomical structure	FUN_036589-T1	Transcription factor IIIB 50 kDa subunit	FUN_037184-T1	Renin receptor
intracellular anatomical structure	FUN_036598-T1	Phosphatidylglycerol/phosphatidylinositol transfer protein	FUN_037378-T1	Renin receptor
intracellular anatomical structure	FUN_036615-T1	integral membrane protein 2B	FUN_037379-T1	Renin receptor
intracellular anatomical structure	FUN_036622-T1	5'-nucleotidase domain-containing protein 3	FUN_034881-T1	replication factor C subunit 4
intracellular anatomical structure	FUN_036623-T1	Arylacetamide deacetylase-like 2	FUN_036382-T1	respiration factor rsf1
intracellular anatomical structure	FUN_036624-T1	translation elongation factor EF-1 alpha	FUN_036180-T1	Retinal guanylyl cyclase 2
intracellular anatomical structure	FUN_036626-T1	Arylacetamide deacetylase-like 2	FUN_035186-T1	Retinoblastoma-associated protein
intracellular anatomical structure	FUN_036654-T1	Nucleolar protein 16	FUN_035187-T1	Retinoblastoma-associated protein
intracellular anatomical structure	FUN_036658-T1	transforming growth factor beta regulator 1	FUN_037066-T1	Rho- BTB domain-containing protein 2
intracellular anatomical structure	FUN_036660-T1	meiosis-specific component of sister chromatid cohesion complex	FUN_034712-T1	Rho guanine nucleotide exchange factor 7
intracellular anatomical structure	FUN_036670-T1	WD repeat-containing protein 6	FUN_035699-T1	Ribonuclease H2 subunit A
intracellular anatomical structure	FUN_036698-T1	actin binding protein	FUN_037245-T1	Ribonuclease H2 subunit B
intracellular anatomical structure	FUN_036704-T1	actin binding protein	FUN_037242-T1	Ribonuclease P protein subunit p38
intracellular anatomical structure	FUN_036717-T1	BTB (POZ) domain containing 16	FUN_035238-T1	ribosome biosynthesis protein
intracellular anatomical structure	FUN_036718-T1	BTB (POZ) domain containing 16	FUN_037395-T1	RING finger protein 37
intracellular anatomical structure	FUN_036719-T1	BTB (POZ) domain containing 16	FUN_034228-T1	RNA-binding motif protein, X-linked 2
intracellular anatomical structure	FUN_036720-T1	Lipase maturation factor 1	FUN_034119-T1	SAM domain and HD
intracellular anatomical structure	FUN_036734-T1	Serine/threonine-protein kinase 32A	FUN_036251-T1	SAM domain and HD
intracellular anatomical structure	FUN_036735-T1	Serine/threonine-protein kinase 32A	FUN_036253-T1	SAM domain and HD
intracellular anatomical structure	FUN_036744-T1	tRNA-histidine guanylyltransferase 1-like	FUN_034483-T1	Serine/arginine repetitive matrix protein 1
intracellular anatomical structure	FUN_036746-T1	antigen identified by monoclonal antibody Ki-67	FUN_036780-T1	Serine/arginine repetitive matrix protein 2
intracellular anatomical structure	FUN_036747-T1	antigen identified by monoclonal antibody Ki-67	FUN_036734-T1	Serine/threonine-protein kinase 32A
intracellular anatomical structure	FUN_036751-T1	UDP-glucose:glycoprotein glucosyltransferase 2	FUN_036735-T1	Serine/threonine-protein kinase 32A
intracellular anatomical structure	FUN_036752-T1	UDP-glucose:glycoprotein glucosyltransferase 2	FUN_035828-T1	Serine/threonine-protein kinase haspin
intracellular anatomical structure	FUN_036756-T1	Alpha-centractin	FUN_037362-T1	Serine/threonine-protein kinase mig-15
intracellular anatomical structure	FUN_036780-T1	Serine/arginine repetitive matrix protein 2	FUN_036276-T1	Serine/threonine-protein kinase PAK 3
intracellular anatomical structure	FUN_036799-T1	neutral cholesterol ester hydrolase 1	FUN_034936-T1	Serine/threonine-protein phosphatase 2A regulatory subunit B'' subunit alpha
intracellular anatomical structure	FUN_036814-T1	G protein-coupled receptor kinase 5	FUN_034935-T1	Serine/threonine-protein phosphatase 2A regulatory subunit B'' subunit beta
intracellular anatomical structure	FUN_036817-T1	polysaccharide biosynthesis domain containing protein 1	FUN_037227-T1	Serpin peptidase inhibitor, clade B (Ovalbumin), member
intracellular anatomical structure	FUN_036841-T1	CXC	FUN_035732-T1	SET and MYND domain-containing protein 5
intracellular anatomical structure	FUN_036842-T1	WD repeat-containing protein 24	FUN_036871-T1	SH3 and PX domain-containing protein 2B
intracellular anatomical structure	FUN_036859-T1	H/ACA ribonucleoprotein complex subunit dkc1	FUN_034958-T1	Sideroflexin-1
intracellular anatomical structure	FUN_036860-T1	excision repair cross-complementing rodent repair deficiency, complementation group 5	FUN_036432-T1	Sideroflexin-5
intracellular anatomical structure	FUN_036864-T1	Fibronectin type III domain-containing protein 3B	FUN_035188-T1	Signal peptidase complex subunit 2
intracellular anatomical structure	FUN_036870-T1	regulator of nonsense transcription	FUN_036974-T1	Slit 2 protein
intracellular anatomical structure	FUN_036871-T1	SH3 and PX domain-containing protein 2B	FUN_035879-T1	SM-like, degradation of cytoplasmic mRNAs and positively regulates transcription initiation
intracellular anatomical structure	FUN_036875-T1	Clathrin interactor 1	FUN_036523-T1	snoRNA-binding protein
intracellular anatomical structure	FUN_036885-T1	elongation factor EF-G	FUN_036315-T1	snoRNP complex protein nop56
intracellular anatomical structure	FUN_036887-T1	Putative tRNA (cytidine(32)/guanosine(34)-2'-O)-methyltransferase	FUN_034822-T1	Sodium hydrogen exchanger
intracellular anatomical structure	FUN_036899-T1	HMG (high mobility group) box SOX-14	FUN_034820-T1	Sodium/hydrogen exchanger 7
intracellular anatomical structure	FUN_036902-T1	DNA-binding transcription factor yap1	FUN_036222-T1	Sodium-coupled monocarboxylate transporter 1
intracellular anatomical structure	FUN_036907-T1	BTB/POZ domain-containing protein 3	FUN_036222-T2	Sodium-coupled monocarboxylate transporter 1, variant 2
intracellular anatomical structure	FUN_036927-T1	RAD52 motif 1	FUN_035779-T1	Sodium-dependent multivitamin transporter
intracellular anatomical structure	FUN_036928-T1	Methyltransferase-like protein 21D	FUN_034901-T1	Solute carrier 2 (Facilitated glucose transporter) member 8
intracellular anatomical structure	FUN_036937-T1	Protein T2	FUN_034843-T1	Sperm flagellar protein 1
intracellular anatomical structure	FUN_036942-T1	2-acylglycerol O-acyltransferase 2	FUN_034845-T1	Sperm flagellar protein 1
intracellular anatomical structure	FUN_036946-T1	X-ray radiation resistance-associated protein 1	FUN_034846-T1	Sperm flagellar protein 1
intracellular anatomical structure	FUN_036974-T1	Slit 2 protein	FUN_034852-T1	Sperm flagellar protein 1
intracellular anatomical structure	FUN_036985-T1	DCC-interacting protein 13-alpha	FUN_037179-T1	spermatoproteinsis associated 24
intracellular anatomical structure	FUN_036993-T1	Arsenite methyltransferase	FUN_037135-T1	Sphingolipid delta(4)-desaturase DES1
intracellular anatomical structure	FUN_036994-T1	Major facilitator super domain-containing protein 10	FUN_037494-T1	splicing factor 3a, subunit 1
intracellular anatomical structure	FUN_036996-T1	Major facilitator super domain-containing protein 10	FUN_034164-T1	Starch binding domain 1
intracellular anatomical structure	FUN_037002-T1	Muscleblind-like protein 1	FUN_034165-T1	Starch binding domain 1
intracellular anatomical structure	FUN_037019-T1	WD repeat-containing protein 44	FUN_034812-T1	Starch binding domain 1
intracellular anatomical structure	FUN_037036-T1	poly (ADP-ribose) polymerase, member 14	FUN_034823-T1	Starch binding domain 1
intracellular anatomical structure	FUN_037044-T1	Transcription factor Dp-2	FUN_035437-T1	Stress-70 protein, mitochondrial
intracellular anatomical structure	FUN_037047-T1	Membrane magnesium transporter 1	FUN_036482-T1	Structural maintenance of chromosomes protein 3
intracellular anatomical structure	FUN_037066-T1	Rho- BTB domain-containing protein 2	FUN_034898-T1	Structural maintenance of chromosomes protein 4
intracellular anatomical structure	FUN_037071-T1	Poly (ADP-ribose) polymerase, member 14	FUN_034899-T1	Structural maintenance of chromosomes protein 4
intracellular anatomical structure	FUN_037074-T1	Poly (ADP-ribose) polymerase, member 14	FUN_035596-T1	succinate-CoA ligase, alpha subunit
intracellular anatomical structure	FUN_037086-T1	Ubiquitin-protein ligase	FUN_035740-T1	sulfotransferase, cytosolic, 1C, member
intracellular anatomical structure	FUN_037094-T1	Golgi Transport	FUN_035719-T1	sulfotransferase, cytosolic, 1C, member 4
intracellular anatomical structure	FUN_037127-T1	FERM domain-containing protein 7	FUN_034847-T1	Suppressor of cytokine signaling 2
intracellular anatomical structure	FUN_037135-T1	Sphingolipid delta(4)-desaturase DES1	FUN_036031-T1	Syntaxin-18
intracellular anatomical structure	FUN_037162-T1	5-hydroxytryptamine receptor 4	FUN_036092-T1	TATA box-binding protein-associated factor RNA polymerase I subunit B
intracellular anatomical structure	FUN_037165-T1	protein kinase	FUN_036093-T1	TATA box-binding protein-associated factor RNA polymerase I subunit B
intracellular anatomical structure	FUN_037178-T1	Pantothenate kinase 1	FUN_036629-T1	T-cell leukemia homeobox protein 3
intracellular anatomical structure	FUN_037179-T1	spermatoproteinsis associated 24	FUN_036630-T1	T-cell leukemia homeobox protein 3
intracellular anatomical structure	FUN_037184-T1	Renin receptor	FUN_036446-T1	T-complex protein 1 subunit eta
intracellular anatomical structure	FUN_037194-T1	mitotic spindle checkpoint protein Bub3	FUN_034611-T1	Tctex1 domain-containing protein 2
intracellular anatomical structure	FUN_037198-T1	mms19 nucleotide excision repair	FUN_036219-T1	Telomeric repeat-binding factor 2-interacting protein 1
intracellular anatomical structure	FUN_037199-T1	mms19 nucleotide excision repair	FUN_037410-T1	THO complex subunit 3
intracellular anatomical structure	FUN_037201-T1	mms19 nucleotide excision repair	FUN_037312-T1	TIR
intracellular anatomical structure	FUN_037215-T1	E3 ubiquitin-protein transferase rmnd5a	FUN_037452-T1	TNFAIP3 interacting protein 2
intracellular anatomical structure	FUN_037227-T1	Serpin peptidase inhibitor, clade B (Ovalbumin), member	FUN_034485-T1	transcription elongation regulator
intracellular anatomical structure	FUN_037234-T1	Chitinase domain-containing protein 1	FUN_036476-T1	Transcription factor AP-2-alpha
intracellular anatomical structure	FUN_037239-T1	Integrator complex subunit 6	FUN_037044-T1	Transcription factor Dp-2
intracellular anatomical structure	FUN_037242-T1	Ribonuclease P protein subunit p38	FUN_036589-T1	Transcription factor IIIB 50 kDa subunit
intracellular anatomical structure	FUN_037245-T1	Ribonuclease H2 subunit B	FUN_034152-T1	Transcription factor lbx1
intracellular anatomical structure	FUN_037261-T1	Eukaryotic translation initiation factor 3 subunit A	FUN_037300-T1	Transcription initiation factor TFIID subunit 9B
intracellular anatomical structure	FUN_037267-T1	Peptidyl-prolyl cis-trans isomerase pin4	FUN_035754-T1	transcription termination factor, RNA polymerase II
intracellular anatomical structure	FUN_037272-T1	Carbohydrate sulfotransferase 15	FUN_034538-T1	Transducin (beta)-like 1 X-linked receptor 1
intracellular anatomical structure	FUN_037276-T1	Protein Wnt-11	FUN_037393-T1	Transforming acidic coiled-coil-containing protein 2
intracellular anatomical structure	FUN_037300-T1	Transcription initiation factor TFIID subunit 9B	FUN_035773-T1	Transforming acidic coiled-coil-containing protein 3
intracellular anatomical structure	FUN_037301-T1	COP9 signalosome complex subunit 6	FUN_036658-T1	transforming growth factor beta regulator 1
intracellular anatomical structure	FUN_037302-T1	Nuclear corepressor for KRAB domain-containing zinc finger proteins (KRAB-ZFPs)	FUN_036624-T1	translation elongation factor EF-1 alpha
intracellular anatomical structure	FUN_037306-T1	Palmitoyltransferase zdhhc16	FUN_034348-T1	translation termination factor eRF1
intracellular anatomical structure	FUN_037312-T1	TIR	FUN_035184-T1	transmembrane 9 super member 2
intracellular anatomical structure	FUN_037334-T1	adrenoceptor alpha	FUN_036348-T1	Transmembrane anterior posterior transformation protein 1
intracellular anatomical structure	FUN_037357-T1	DNA-directed RNA polymerase II subunit RPB2	FUN_036551-T1	Transmembrane emp24 domain-containing protein 4
intracellular anatomical structure	FUN_037362-T1	Serine/threonine-protein kinase mig-15	FUN_036376-T1	tRNA pseudouridine synthase 1
intracellular anatomical structure	FUN_037366-T1	Phosphatidylinositol 3,4,5-trisphosphate 3-phosphatase tpte2	FUN_036744-T1	tRNA-histidine guanylyltransferase 1-like
intracellular anatomical structure	FUN_037378-T1	Renin receptor	FUN_034555-T1	tumor necrosis factor (ligand) super, member 10
intracellular anatomical structure	FUN_037379-T1	Renin receptor	FUN_035717-T1	tumor necrosis factor (ligand) super, member 11
intracellular anatomical structure	FUN_037393-T1	Transforming acidic coiled-coil-containing protein 2	FUN_035738-T1	tumor necrosis factor (ligand) super, member 11
intracellular anatomical structure	FUN_037395-T1	RING finger protein 37	FUN_036296-T1	U2 small nuclear ribonucleoprotein auxiliary factor 35 kDa subunit- protein 2
intracellular anatomical structure	FUN_037407-T1	WD repeat-containing protein 11	FUN_035451-T1	U2 snRNP-associated SURP domain-containing protein
intracellular anatomical structure	FUN_037409-T1	WD repeat-containing protein 11	FUN_036484-T1	Ubiquitin thioesterase Zranb1
intracellular anatomical structure	FUN_037410-T1	THO complex subunit 3	FUN_036559-T1	Ubiquitin-like domain-containing CTD phosphatase 1
intracellular anatomical structure	FUN_037413-T1	janus kinase and	FUN_037086-T1	Ubiquitin-protein ligase
intracellular anatomical structure	FUN_037422-T1	Protein phosphatase 1L	FUN_035198-T1	ubiquitin-protein transferase activating protein
intracellular anatomical structure	FUN_037426-T1	Dynactin subunit 1	FUN_036751-T1	UDP-glucose:glycoprotein glucosyltransferase 2
intracellular anatomical structure	FUN_037427-T1	Dynactin subunit 1	FUN_036752-T1	UDP-glucose:glycoprotein glucosyltransferase 2
intracellular anatomical structure	FUN_037435-T1	Arsenite methyltransferase	FUN_034265-T1	UDP-glucuronic acid decarboxylase 1
intracellular anatomical structure	FUN_037451-T1	Heme-binding protein 2	FUN_035241-T1	Ventral anterior homeobox 2
intracellular anatomical structure	FUN_037452-T1	TNFAIP3 interacting protein 2	FUN_035487-T1	von Willebrand factor A domain-containing protein 8
intracellular anatomical structure	FUN_037454-T1	Casein kinase I isoform alpha	FUN_035488-T1	von Willebrand factor A domain-containing protein 8
intracellular anatomical structure	FUN_037488-T1	Pentatricopeptide repeat domain 3	FUN_035450-T1	VPS10 domain-containing receptor SorCS3
intracellular anatomical structure	FUN_037489-T1	Dual specificity protein phosphatase 4	FUN_034315-T1	V-type proton ATPase subunit B
intracellular anatomical structure	FUN_037494-T1	splicing factor 3a, subunit 1	FUN_036295-T1	WD repeat and FYVE domain-containing protein 1
intracellular anatomical structure	FUN_037528-T1	Hemicentin-1	FUN_036295-T2	WD repeat and FYVE domain-containing protein 1, variant 2
intracellular anatomical structure	FUN_037534-T1	Hemicentin-1	FUN_035294-T1	WD repeat-containing protein 11
intracellular anatomical structure	FUN_037543-T1	3'-5' exoribonuclease 1	FUN_035295-T1	WD repeat-containing protein 11
intracellular anatomical structure	FUN_037568-T1	Cilia- and flagella-associated protein 46	FUN_037407-T1	WD repeat-containing protein 11
spindle	FUN_034096-T1	cell division cycle 25	FUN_037409-T1	WD repeat-containing protein 11
spindle	FUN_034120-T1	carboxypeptidase C prc1	FUN_036842-T1	WD repeat-containing protein 24
spindle	FUN_034253-T1	DEAD H (Asp-Glu-Ala-Asp His) box helicase 11	FUN_036458-T1	WD repeat-containing protein 34
spindle	FUN_034483-T1	Serine/arginine repetitive matrix protein 1	FUN_036459-T1	WD repeat-containing protein 34
spindle	FUN_034538-T1	Transducin (beta)-like 1 X-linked receptor 1	FUN_037019-T1	WD repeat-containing protein 44
spindle	FUN_034787-T1	anaphase promoting complex subunit cdc16	FUN_035951-T1	WD repeat-containing protein 53
spindle	FUN_035125-T1	Calpain-6	FUN_036670-T1	WD repeat-containing protein 6
spindle	FUN_035186-T1	Retinoblastoma-associated protein	FUN_036946-T1	X-ray radiation resistance-associated protein 1
spindle	FUN_035187-T1	Retinoblastoma-associated protein	FUN_036004-T1	Zinc finger protein
spindle	FUN_035198-T1	ubiquitin-protein transferase activating protein	FUN_035622-T1	Zinc finger protein ZIC 4
spindle	FUN_035230-T1	Cullin-3	FUN_035623-T1	Zinc finger protein ZIC 4
spindle	FUN_035722-T1	Calpain-6	FUN_035625-T1	Zinc finger protein ZIC 4
spindle	FUN_035743-T1	Calpain-6	FUN_034155-T1	Zinc finger, C3HC4 type (RING finger)
spindle	FUN_035744-T1	Calpain-5	FUN_035800-T1	zinc finger, FYVE domain containing 27
spindle	FUN_035759-T1	Coiled-coil domain containing 67
spindle	FUN_035773-T1	Transforming acidic coiled-coil-containing protein 3
spindle	FUN_035828-T1	Serine/threonine-protein kinase haspin
spindle	FUN_036204-T1	cell division cycle 25
spindle	FUN_036478-T1	Centrosomal protein of 19 kDa
spindle	FUN_036482-T1	Structural maintenance of chromosomes protein 3
spindle	FUN_036504-T1	Gamma-tubulin complex component 3
spindle	FUN_036541-T1	26S proteasome non-ATPase regulatory subunit 1
spindle	FUN_036544-T1	26S proteasome non-ATPase regulatory subunit 1
spindle	FUN_036582-T1	ADP-ribosylation factor protein 3
spindle	FUN_036937-T1	Protein T2
spindle	FUN_037178-T1	Pantothenate kinase 1
spindle	FUN_037198-T1	mms19 nucleotide excision repair
spindle	FUN_037199-T1	mms19 nucleotide excision repair
spindle	FUN_037201-T1	mms19 nucleotide excision repair
spindle	FUN_037267-T1	Peptidyl-prolyl cis-trans isomerase pin4
spindle	FUN_037393-T1	Transforming acidic coiled-coil-containing protein 2
spindle	FUN_037426-T1	Dynactin subunit 1
spindle	FUN_037427-T1	Dynactin subunit 1
non-membrane-bounded organelle	FUN_034091-T1	proline-rich nuclear receptor coactivator 1
non-membrane-bounded organelle	FUN_034096-T1	cell division cycle 25
non-membrane-bounded organelle	FUN_034114-T1	proline-rich nuclear receptor coactivator 1
non-membrane-bounded organelle	FUN_034120-T1	carboxypeptidase C prc1
non-membrane-bounded organelle	FUN_034148-T1	DEAD (Asp-Glu-Ala-Asp) box polypeptide 41
non-membrane-bounded organelle	FUN_034162-T1	Nucleolar complex protein 3
non-membrane-bounded organelle	FUN_034208-T1	LRR
non-membrane-bounded organelle	FUN_034253-T1	DEAD H (Asp-Glu-Ala-Asp His) box helicase 11
non-membrane-bounded organelle	FUN_034342-T1	baculoviral IAP repeat containing 7
non-membrane-bounded organelle	FUN_034365-T1	Beta-arrestin-2
non-membrane-bounded organelle	FUN_034367-T1	Beta-arrestin-1
non-membrane-bounded organelle	FUN_034387-T1	baculoviral IAP repeat containing 7
non-membrane-bounded organelle	FUN_034463-T1	EP300-interacting inhibitor of differentiation 3
non-membrane-bounded organelle	FUN_034471-T1	ATP-dependent RNA helicase dhx37
non-membrane-bounded organelle	FUN_034483-T1	Serine/arginine repetitive matrix protein 1
non-membrane-bounded organelle	FUN_034489-T1	Interferon-induced helicase C domain-containing protein 1
non-membrane-bounded organelle	FUN_034493-T1	Interferon-induced helicase C domain-containing protein 1
non-membrane-bounded organelle	FUN_034538-T1	Transducin (beta)-like 1 X-linked receptor 1
non-membrane-bounded organelle	FUN_034544-T1	Eukaryotic initiation factor 4A-I
non-membrane-bounded organelle	FUN_034545-T1	Eukaryotic initiation factor 4A-I
non-membrane-bounded organelle	FUN_034610-T1	EFh
non-membrane-bounded organelle	FUN_034611-T1	Tctex1 domain-containing protein 2
non-membrane-bounded organelle	FUN_034630-T1	Pyruvate dehydrogenase E1 component subunit alpha, somatic form, mitochondrial
non-membrane-bounded organelle	FUN_034632-T1	Pyruvate dehydrogenase E1 component subunit alpha, somatic form, mitochondrial
non-membrane-bounded organelle	FUN_034643-T1	Lysine-specific demethylase 3A
non-membrane-bounded organelle	FUN_034665-T1	DNA cross-link repair 1A protein
non-membrane-bounded organelle	FUN_034695-T1	60S ribosomal protein L35A
non-membrane-bounded organelle	FUN_034706-T1	Eukaryotic translation initiation factor 2A
non-membrane-bounded organelle	FUN_034707-T1	Eukaryotic translation initiation factor 2A
non-membrane-bounded organelle	FUN_034720-T1	DNA polymerase delta subunit 3
non-membrane-bounded organelle	FUN_034728-T1	Intraflagellar transport protein 80
non-membrane-bounded organelle	FUN_034764-T1	DDRGK domain-containing protein 1
non-membrane-bounded organelle	FUN_034787-T1	anaphase promoting complex subunit cdc16
non-membrane-bounded organelle	FUN_034790-T1	Lysine-specific demethylase 6A
non-membrane-bounded organelle	FUN_034806-T1	Ras- protein Rab6
non-membrane-bounded organelle	FUN_034806-T2	Ras- protein Rab6, variant 2
non-membrane-bounded organelle	FUN_034843-T1	Sperm flagellar protein 1
non-membrane-bounded organelle	FUN_034845-T1	Sperm flagellar protein 1
non-membrane-bounded organelle	FUN_034846-T1	Sperm flagellar protein 1
non-membrane-bounded organelle	FUN_034852-T1	Sperm flagellar protein 1
non-membrane-bounded organelle	FUN_034881-T1	replication factor C subunit 4
non-membrane-bounded organelle	FUN_034887-T1	myosin 3
non-membrane-bounded organelle	FUN_034897-T1	Phospholipid scramblase 3
non-membrane-bounded organelle	FUN_034898-T1	Structural maintenance of chromosomes protein 4
non-membrane-bounded organelle	FUN_034899-T1	Structural maintenance of chromosomes protein 4
non-membrane-bounded organelle	FUN_034946-T1	Dynein heavy chain 2, axonemal
non-membrane-bounded organelle	FUN_034947-T1	Proline-, glutamic acid- and leucine-rich protein 1
non-membrane-bounded organelle	FUN_035051-T1	coiled-coil domain containing 15
non-membrane-bounded organelle	FUN_035053-T1	coiled-coil domain containing 15
non-membrane-bounded organelle	FUN_035060-T1	pre-rRNA processing protein
non-membrane-bounded organelle	FUN_035062-T1	pre-rRNA processing protein
non-membrane-bounded organelle	FUN_035063-T1	pre-rRNA processing protein
non-membrane-bounded organelle	FUN_035117-T1	LIM and senescent cell antigen-like-containing domain protein 1
non-membrane-bounded organelle	FUN_035125-T1	Calpain-6
non-membrane-bounded organelle	FUN_035186-T1	Retinoblastoma-associated protein
non-membrane-bounded organelle	FUN_035187-T1	Retinoblastoma-associated protein
non-membrane-bounded organelle	FUN_035190-T1	Intraflagellar transport protein 81
non-membrane-bounded organelle	FUN_035195-T1	Cytosolic phospholipase A2
non-membrane-bounded organelle	FUN_035198-T1	ubiquitin-protein transferase activating protein
non-membrane-bounded organelle	FUN_035204-T1	Histone-lysine N-methyltransferase NSD3
non-membrane-bounded organelle	FUN_035230-T1	Cullin-3
non-membrane-bounded organelle	FUN_035238-T1	ribosome biosynthesis protein
non-membrane-bounded organelle	FUN_035243-T1	Amiloride-sensitive sodium channel
non-membrane-bounded organelle	FUN_035251-T1	3-ketoacyl-CoA thiolase with broad chain length specificity
non-membrane-bounded organelle	FUN_035255-T1	ATP-dependent DNA helicase MER3
non-membrane-bounded organelle	FUN_035257-T1	ATP-dependent DNA helicase MER3
non-membrane-bounded organelle	FUN_035294-T1	WD repeat-containing protein 11
non-membrane-bounded organelle	FUN_035295-T1	WD repeat-containing protein 11
non-membrane-bounded organelle	FUN_035403-T1	Catenin alpha-2
non-membrane-bounded organelle	FUN_035437-T1	Stress-70 protein, mitochondrial
non-membrane-bounded organelle	FUN_035528-T1	Mediator of RNA polymerase II transcription subunit 12-like protein
non-membrane-bounded organelle	FUN_035590-T1	Coiled-coil domain-containing protein 39
non-membrane-bounded organelle	FUN_035643-T1	Mcm2-7 hexameric complex component
non-membrane-bounded organelle	FUN_035684-T1	Methanethiol oxidase
non-membrane-bounded organelle	FUN_035695-T1	Regulator of G-protein signaling 14
non-membrane-bounded organelle	FUN_035722-T1	Calpain-6
non-membrane-bounded organelle	FUN_035732-T1	SET and MYND domain-containing protein 5
non-membrane-bounded organelle	FUN_035743-T1	Calpain-6
non-membrane-bounded organelle	FUN_035744-T1	Calpain-5
non-membrane-bounded organelle	FUN_035759-T1	Coiled-coil domain containing 67
non-membrane-bounded organelle	FUN_035769-T1	DEAD (Asp-Glu-Ala-Asp) box polypeptide 58
non-membrane-bounded organelle	FUN_035773-T1	Transforming acidic coiled-coil-containing protein 3
non-membrane-bounded organelle	FUN_035801-T1	Casein kinase II subunit alpha
non-membrane-bounded organelle	FUN_035804-T1	Cilia- and flagella-associated protein 46
non-membrane-bounded organelle	FUN_035806-T1	Cilia- and flagella-associated protein 46
non-membrane-bounded organelle	FUN_035827-T1	3'-5' exoribonuclease 1
non-membrane-bounded organelle	FUN_035828-T1	Serine/threonine-protein kinase haspin
non-membrane-bounded organelle	FUN_035858-T1	Carbon-nitrogen hydrolase
non-membrane-bounded organelle	FUN_035879-T1	SM-like, degradation of cytoplasmic mRNAs and positively regulates transcription initiation
non-membrane-bounded organelle	FUN_035897-T1	Disks large 1
non-membrane-bounded organelle	FUN_035898-T1	Disks large 4
non-membrane-bounded organelle	FUN_035957-T1	DNA-directed RNA polymerase II subunit RPB1
non-membrane-bounded organelle	FUN_036004-T1	Zinc finger protein
non-membrane-bounded organelle	FUN_036023-T1	28S ribosomal protein S18c, mitochondrial
non-membrane-bounded organelle	FUN_036027-T1	DNA polymerase alpha catalytic subunit
non-membrane-bounded organelle	FUN_036092-T1	TATA box-binding protein-associated factor RNA polymerase I subunit B
non-membrane-bounded organelle	FUN_036093-T1	TATA box-binding protein-associated factor RNA polymerase I subunit B
non-membrane-bounded organelle	FUN_036154-T1	Ras- protein Rab-28
non-membrane-bounded organelle	FUN_036156-T1	nuclear fragile X mental retardation protein interacting protein 1
non-membrane-bounded organelle	FUN_036193-T1	Long-chain-fatty-acid--CoA ligase 4
non-membrane-bounded organelle	FUN_036204-T1	cell division cycle 25
non-membrane-bounded organelle	FUN_036219-T1	Telomeric repeat-binding factor 2-interacting protein 1
non-membrane-bounded organelle	FUN_036239-T1	Protein RRP5
non-membrane-bounded organelle	FUN_036264-T1	Importin-5
non-membrane-bounded organelle	FUN_036276-T1	Serine/threonine-protein kinase PAK 3
non-membrane-bounded organelle	FUN_036286-T1	Bridging integrator 3
non-membrane-bounded organelle	FUN_036296-T1	U2 small nuclear ribonucleoprotein auxiliary factor 35 kDa subunit- protein 2
non-membrane-bounded organelle	FUN_036315-T1	snoRNP complex protein nop56
non-membrane-bounded organelle	FUN_036348-T1	Transmembrane anterior posterior transformation protein 1
non-membrane-bounded organelle	FUN_036376-T1	tRNA pseudouridine synthase 1
non-membrane-bounded organelle	FUN_036382-T1	respiration factor rsf1
non-membrane-bounded organelle	FUN_036400-T1	dual specificity phosphatase 11 (RNA RNP complex 1-interacting)
non-membrane-bounded organelle	FUN_036413-T1	DNA replication complex GINS protein SLD5
non-membrane-bounded organelle	FUN_036443-T1	Homeobox protein emx2
non-membrane-bounded organelle	FUN_036449-T1	exosome 3'->5 exonuclease subunit ski4 (Csl4)
non-membrane-bounded organelle	FUN_036458-T1	WD repeat-containing protein 34
non-membrane-bounded organelle	FUN_036459-T1	WD repeat-containing protein 34
non-membrane-bounded organelle	FUN_036472-T1	39S ribosomal protein L43, mitochondrial
non-membrane-bounded organelle	FUN_036476-T1	Transcription factor AP-2-alpha
non-membrane-bounded organelle	FUN_036478-T1	Centrosomal protein of 19 kDa
non-membrane-bounded organelle	FUN_036482-T1	Structural maintenance of chromosomes protein 3
non-membrane-bounded organelle	FUN_036487-T1	KAT8 regulatory NSL complex subunit 3
non-membrane-bounded organelle	FUN_036488-T1	KAT8 regulatory NSL complex subunit 3
non-membrane-bounded organelle	FUN_036489-T1	dual specificity phosphatase 11 (RNA RNP complex 1-interacting)
non-membrane-bounded organelle	FUN_036499-T1	inositol polyphosphate phosphatase-like 1
non-membrane-bounded organelle	FUN_036504-T1	Gamma-tubulin complex component 3
non-membrane-bounded organelle	FUN_036510-T1	Glutaredoxin 3
non-membrane-bounded organelle	FUN_036523-T1	snoRNA-binding protein
non-membrane-bounded organelle	FUN_036532-T1	nucleolar complex protein 14
non-membrane-bounded organelle	FUN_036533-T1	nucleolar complex protein 14
non-membrane-bounded organelle	FUN_036541-T1	26S proteasome non-ATPase regulatory subunit 1
non-membrane-bounded organelle	FUN_036544-T1	26S proteasome non-ATPase regulatory subunit 1
non-membrane-bounded organelle	FUN_036547-T1	Probable ATP-dependent RNA helicase ddx56
non-membrane-bounded organelle	FUN_036548-T1	Pre-mRNA-splicing factor ATP-dependent RNA helicase dhx15
non-membrane-bounded organelle	FUN_036559-T1	Ubiquitin-like domain-containing CTD phosphatase 1
non-membrane-bounded organelle	FUN_036582-T1	ADP-ribosylation factor protein 3
non-membrane-bounded organelle	FUN_036624-T1	translation elongation factor EF-1 alpha
non-membrane-bounded organelle	FUN_036654-T1	Nucleolar protein 16
non-membrane-bounded organelle	FUN_036660-T1	meiosis-specific component of sister chromatid cohesion complex
non-membrane-bounded organelle	FUN_036746-T1	antigen identified by monoclonal antibody Ki-67
non-membrane-bounded organelle	FUN_036747-T1	antigen identified by monoclonal antibody Ki-67
non-membrane-bounded organelle	FUN_036756-T1	Alpha-centractin
non-membrane-bounded organelle	FUN_036841-T1	CXC
non-membrane-bounded organelle	FUN_036859-T1	H/ACA ribonucleoprotein complex subunit dkc1
non-membrane-bounded organelle	FUN_036870-T1	regulator of nonsense transcription
non-membrane-bounded organelle	FUN_036871-T1	SH3 and PX domain-containing protein 2B
non-membrane-bounded organelle	FUN_036902-T1	DNA-binding transcription factor yap1
non-membrane-bounded organelle	FUN_036927-T1	RAD52 motif 1
non-membrane-bounded organelle	FUN_036937-T1	Protein T2
non-membrane-bounded organelle	FUN_036942-T1	2-acylglycerol O-acyltransferase 2
non-membrane-bounded organelle	FUN_037002-T1	Muscleblind-like protein 1
non-membrane-bounded organelle	FUN_037019-T1	WD repeat-containing protein 44
non-membrane-bounded organelle	FUN_037044-T1	Transcription factor Dp-2
non-membrane-bounded organelle	FUN_037127-T1	FERM domain-containing protein 7
non-membrane-bounded organelle	FUN_037165-T1	protein kinase
non-membrane-bounded organelle	FUN_037178-T1	Pantothenate kinase 1
non-membrane-bounded organelle	FUN_037179-T1	spermatoproteinsis associated 24
non-membrane-bounded organelle	FUN_037194-T1	mitotic spindle checkpoint protein Bub3
non-membrane-bounded organelle	FUN_037198-T1	mms19 nucleotide excision repair
non-membrane-bounded organelle	FUN_037199-T1	mms19 nucleotide excision repair
non-membrane-bounded organelle	FUN_037201-T1	mms19 nucleotide excision repair
non-membrane-bounded organelle	FUN_037239-T1	Integrator complex subunit 6
non-membrane-bounded organelle	FUN_037242-T1	Ribonuclease P protein subunit p38
non-membrane-bounded organelle	FUN_037261-T1	Eukaryotic translation initiation factor 3 subunit A
non-membrane-bounded organelle	FUN_037267-T1	Peptidyl-prolyl cis-trans isomerase pin4
non-membrane-bounded organelle	FUN_037302-T1	Nuclear corepressor for KRAB domain-containing zinc finger proteins (KRAB-ZFPs)
non-membrane-bounded organelle	FUN_037334-T1	adrenoceptor alpha
non-membrane-bounded organelle	FUN_037393-T1	Transforming acidic coiled-coil-containing protein 2
non-membrane-bounded organelle	FUN_037407-T1	WD repeat-containing protein 11
non-membrane-bounded organelle	FUN_037409-T1	WD repeat-containing protein 11
non-membrane-bounded organelle	FUN_037413-T1	janus kinase and
non-membrane-bounded organelle	FUN_037426-T1	Dynactin subunit 1
non-membrane-bounded organelle	FUN_037427-T1	Dynactin subunit 1
non-membrane-bounded organelle	FUN_037454-T1	Casein kinase I isoform alpha
non-membrane-bounded organelle	FUN_037543-T1	3'-5' exoribonuclease 1
non-membrane-bounded organelle	FUN_037568-T1	Cilia- and flagella-associated protein 46
intracellular non-membrane-bounded organelle	FUN_034091-T1	proline-rich nuclear receptor coactivator 1
intracellular non-membrane-bounded organelle	FUN_034096-T1	cell division cycle 25
intracellular non-membrane-bounded organelle	FUN_034114-T1	proline-rich nuclear receptor coactivator 1
intracellular non-membrane-bounded organelle	FUN_034120-T1	carboxypeptidase C prc1
intracellular non-membrane-bounded organelle	FUN_034148-T1	DEAD (Asp-Glu-Ala-Asp) box polypeptide 41
intracellular non-membrane-bounded organelle	FUN_034162-T1	Nucleolar complex protein 3
intracellular non-membrane-bounded organelle	FUN_034208-T1	LRR
intracellular non-membrane-bounded organelle	FUN_034253-T1	DEAD H (Asp-Glu-Ala-Asp His) box helicase 11
intracellular non-membrane-bounded organelle	FUN_034342-T1	baculoviral IAP repeat containing 7
intracellular non-membrane-bounded organelle	FUN_034365-T1	Beta-arrestin-2
intracellular non-membrane-bounded organelle	FUN_034367-T1	Beta-arrestin-1
intracellular non-membrane-bounded organelle	FUN_034387-T1	baculoviral IAP repeat containing 7
intracellular non-membrane-bounded organelle	FUN_034463-T1	EP300-interacting inhibitor of differentiation 3
intracellular non-membrane-bounded organelle	FUN_034471-T1	ATP-dependent RNA helicase dhx37
intracellular non-membrane-bounded organelle	FUN_034483-T1	Serine/arginine repetitive matrix protein 1
intracellular non-membrane-bounded organelle	FUN_034489-T1	Interferon-induced helicase C domain-containing protein 1
intracellular non-membrane-bounded organelle	FUN_034493-T1	Interferon-induced helicase C domain-containing protein 1
intracellular non-membrane-bounded organelle	FUN_034538-T1	Transducin (beta)-like 1 X-linked receptor 1
intracellular non-membrane-bounded organelle	FUN_034544-T1	Eukaryotic initiation factor 4A-I
intracellular non-membrane-bounded organelle	FUN_034545-T1	Eukaryotic initiation factor 4A-I
intracellular non-membrane-bounded organelle	FUN_034610-T1	EFh
intracellular non-membrane-bounded organelle	FUN_034611-T1	Tctex1 domain-containing protein 2
intracellular non-membrane-bounded organelle	FUN_034630-T1	Pyruvate dehydrogenase E1 component subunit alpha, somatic form, mitochondrial
intracellular non-membrane-bounded organelle	FUN_034632-T1	Pyruvate dehydrogenase E1 component subunit alpha, somatic form, mitochondrial
intracellular non-membrane-bounded organelle	FUN_034643-T1	Lysine-specific demethylase 3A
intracellular non-membrane-bounded organelle	FUN_034665-T1	DNA cross-link repair 1A protein
intracellular non-membrane-bounded organelle	FUN_034695-T1	60S ribosomal protein L35A
intracellular non-membrane-bounded organelle	FUN_034706-T1	Eukaryotic translation initiation factor 2A
intracellular non-membrane-bounded organelle	FUN_034707-T1	Eukaryotic translation initiation factor 2A
intracellular non-membrane-bounded organelle	FUN_034720-T1	DNA polymerase delta subunit 3
intracellular non-membrane-bounded organelle	FUN_034728-T1	Intraflagellar transport protein 80
intracellular non-membrane-bounded organelle	FUN_034764-T1	DDRGK domain-containing protein 1
intracellular non-membrane-bounded organelle	FUN_034787-T1	anaphase promoting complex subunit cdc16
intracellular non-membrane-bounded organelle	FUN_034790-T1	Lysine-specific demethylase 6A
intracellular non-membrane-bounded organelle	FUN_034806-T1	Ras- protein Rab6
intracellular non-membrane-bounded organelle	FUN_034806-T2	Ras- protein Rab6, variant 2
intracellular non-membrane-bounded organelle	FUN_034843-T1	Sperm flagellar protein 1
intracellular non-membrane-bounded organelle	FUN_034845-T1	Sperm flagellar protein 1
intracellular non-membrane-bounded organelle	FUN_034846-T1	Sperm flagellar protein 1
intracellular non-membrane-bounded organelle	FUN_034852-T1	Sperm flagellar protein 1
intracellular non-membrane-bounded organelle	FUN_034881-T1	replication factor C subunit 4
intracellular non-membrane-bounded organelle	FUN_034887-T1	myosin 3
intracellular non-membrane-bounded organelle	FUN_034897-T1	Phospholipid scramblase 3
intracellular non-membrane-bounded organelle	FUN_034898-T1	Structural maintenance of chromosomes protein 4
intracellular non-membrane-bounded organelle	FUN_034899-T1	Structural maintenance of chromosomes protein 4
intracellular non-membrane-bounded organelle	FUN_034946-T1	Dynein heavy chain 2, axonemal
intracellular non-membrane-bounded organelle	FUN_034947-T1	Proline-, glutamic acid- and leucine-rich protein 1
intracellular non-membrane-bounded organelle	FUN_035051-T1	coiled-coil domain containing 15
intracellular non-membrane-bounded organelle	FUN_035053-T1	coiled-coil domain containing 15
intracellular non-membrane-bounded organelle	FUN_035060-T1	pre-rRNA processing protein
intracellular non-membrane-bounded organelle	FUN_035062-T1	pre-rRNA processing protein
intracellular non-membrane-bounded organelle	FUN_035063-T1	pre-rRNA processing protein
intracellular non-membrane-bounded organelle	FUN_035117-T1	LIM and senescent cell antigen-like-containing domain protein 1
intracellular non-membrane-bounded organelle	FUN_035125-T1	Calpain-6
intracellular non-membrane-bounded organelle	FUN_035186-T1	Retinoblastoma-associated protein
intracellular non-membrane-bounded organelle	FUN_035187-T1	Retinoblastoma-associated protein
intracellular non-membrane-bounded organelle	FUN_035190-T1	Intraflagellar transport protein 81
intracellular non-membrane-bounded organelle	FUN_035195-T1	Cytosolic phospholipase A2
intracellular non-membrane-bounded organelle	FUN_035198-T1	ubiquitin-protein transferase activating protein
intracellular non-membrane-bounded organelle	FUN_035204-T1	Histone-lysine N-methyltransferase NSD3
intracellular non-membrane-bounded organelle	FUN_035230-T1	Cullin-3
intracellular non-membrane-bounded organelle	FUN_035238-T1	ribosome biosynthesis protein
intracellular non-membrane-bounded organelle	FUN_035243-T1	Amiloride-sensitive sodium channel
intracellular non-membrane-bounded organelle	FUN_035251-T1	3-ketoacyl-CoA thiolase with broad chain length specificity
intracellular non-membrane-bounded organelle	FUN_035255-T1	ATP-dependent DNA helicase MER3
intracellular non-membrane-bounded organelle	FUN_035257-T1	ATP-dependent DNA helicase MER3
intracellular non-membrane-bounded organelle	FUN_035294-T1	WD repeat-containing protein 11
intracellular non-membrane-bounded organelle	FUN_035295-T1	WD repeat-containing protein 11
intracellular non-membrane-bounded organelle	FUN_035403-T1	Catenin alpha-2
intracellular non-membrane-bounded organelle	FUN_035437-T1	Stress-70 protein, mitochondrial
intracellular non-membrane-bounded organelle	FUN_035528-T1	Mediator of RNA polymerase II transcription subunit 12-like protein
intracellular non-membrane-bounded organelle	FUN_035590-T1	Coiled-coil domain-containing protein 39
intracellular non-membrane-bounded organelle	FUN_035643-T1	Mcm2-7 hexameric complex component
intracellular non-membrane-bounded organelle	FUN_035684-T1	Methanethiol oxidase
intracellular non-membrane-bounded organelle	FUN_035695-T1	Regulator of G-protein signaling 14
intracellular non-membrane-bounded organelle	FUN_035722-T1	Calpain-6
intracellular non-membrane-bounded organelle	FUN_035732-T1	SET and MYND domain-containing protein 5
intracellular non-membrane-bounded organelle	FUN_035743-T1	Calpain-6
intracellular non-membrane-bounded organelle	FUN_035744-T1	Calpain-5
intracellular non-membrane-bounded organelle	FUN_035759-T1	Coiled-coil domain containing 67
intracellular non-membrane-bounded organelle	FUN_035769-T1	DEAD (Asp-Glu-Ala-Asp) box polypeptide 58
intracellular non-membrane-bounded organelle	FUN_035773-T1	Transforming acidic coiled-coil-containing protein 3
intracellular non-membrane-bounded organelle	FUN_035801-T1	Casein kinase II subunit alpha
intracellular non-membrane-bounded organelle	FUN_035804-T1	Cilia- and flagella-associated protein 46
intracellular non-membrane-bounded organelle	FUN_035806-T1	Cilia- and flagella-associated protein 46
intracellular non-membrane-bounded organelle	FUN_035827-T1	3'-5' exoribonuclease 1
intracellular non-membrane-bounded organelle	FUN_035828-T1	Serine/threonine-protein kinase haspin
intracellular non-membrane-bounded organelle	FUN_035858-T1	Carbon-nitrogen hydrolase
intracellular non-membrane-bounded organelle	FUN_035879-T1	SM-like, degradation of cytoplasmic mRNAs and positively regulates transcription initiation
intracellular non-membrane-bounded organelle	FUN_035897-T1	Disks large 1
intracellular non-membrane-bounded organelle	FUN_035898-T1	Disks large 4
intracellular non-membrane-bounded organelle	FUN_035957-T1	DNA-directed RNA polymerase II subunit RPB1
intracellular non-membrane-bounded organelle	FUN_036004-T1	Zinc finger protein
intracellular non-membrane-bounded organelle	FUN_036023-T1	28S ribosomal protein S18c, mitochondrial
intracellular non-membrane-bounded organelle	FUN_036027-T1	DNA polymerase alpha catalytic subunit
intracellular non-membrane-bounded organelle	FUN_036092-T1	TATA box-binding protein-associated factor RNA polymerase I subunit B
intracellular non-membrane-bounded organelle	FUN_036093-T1	TATA box-binding protein-associated factor RNA polymerase I subunit B
intracellular non-membrane-bounded organelle	FUN_036154-T1	Ras- protein Rab-28
intracellular non-membrane-bounded organelle	FUN_036156-T1	nuclear fragile X mental retardation protein interacting protein 1
intracellular non-membrane-bounded organelle	FUN_036193-T1	Long-chain-fatty-acid--CoA ligase 4
intracellular non-membrane-bounded organelle	FUN_036204-T1	cell division cycle 25
intracellular non-membrane-bounded organelle	FUN_036219-T1	Telomeric repeat-binding factor 2-interacting protein 1
intracellular non-membrane-bounded organelle	FUN_036239-T1	Protein RRP5
intracellular non-membrane-bounded organelle	FUN_036264-T1	Importin-5
intracellular non-membrane-bounded organelle	FUN_036276-T1	Serine/threonine-protein kinase PAK 3
intracellular non-membrane-bounded organelle	FUN_036286-T1	Bridging integrator 3
intracellular non-membrane-bounded organelle	FUN_036296-T1	U2 small nuclear ribonucleoprotein auxiliary factor 35 kDa subunit- protein 2
intracellular non-membrane-bounded organelle	FUN_036315-T1	snoRNP complex protein nop56
intracellular non-membrane-bounded organelle	FUN_036348-T1	Transmembrane anterior posterior transformation protein 1
intracellular non-membrane-bounded organelle	FUN_036376-T1	tRNA pseudouridine synthase 1
intracellular non-membrane-bounded organelle	FUN_036382-T1	respiration factor rsf1
intracellular non-membrane-bounded organelle	FUN_036400-T1	dual specificity phosphatase 11 (RNA RNP complex 1-interacting)
intracellular non-membrane-bounded organelle	FUN_036413-T1	DNA replication complex GINS protein SLD5
intracellular non-membrane-bounded organelle	FUN_036443-T1	Homeobox protein emx2
intracellular non-membrane-bounded organelle	FUN_036449-T1	exosome 3'->5 exonuclease subunit ski4 (Csl4)
intracellular non-membrane-bounded organelle	FUN_036458-T1	WD repeat-containing protein 34
intracellular non-membrane-bounded organelle	FUN_036459-T1	WD repeat-containing protein 34
intracellular non-membrane-bounded organelle	FUN_036472-T1	39S ribosomal protein L43, mitochondrial
intracellular non-membrane-bounded organelle	FUN_036476-T1	Transcription factor AP-2-alpha
intracellular non-membrane-bounded organelle	FUN_036478-T1	Centrosomal protein of 19 kDa
intracellular non-membrane-bounded organelle	FUN_036482-T1	Structural maintenance of chromosomes protein 3
intracellular non-membrane-bounded organelle	FUN_036487-T1	KAT8 regulatory NSL complex subunit 3
intracellular non-membrane-bounded organelle	FUN_036488-T1	KAT8 regulatory NSL complex subunit 3
intracellular non-membrane-bounded organelle	FUN_036489-T1	dual specificity phosphatase 11 (RNA RNP complex 1-interacting)
intracellular non-membrane-bounded organelle	FUN_036499-T1	inositol polyphosphate phosphatase-like 1
intracellular non-membrane-bounded organelle	FUN_036504-T1	Gamma-tubulin complex component 3
intracellular non-membrane-bounded organelle	FUN_036510-T1	Glutaredoxin 3
intracellular non-membrane-bounded organelle	FUN_036523-T1	snoRNA-binding protein
intracellular non-membrane-bounded organelle	FUN_036532-T1	nucleolar complex protein 14
intracellular non-membrane-bounded organelle	FUN_036533-T1	nucleolar complex protein 14
intracellular non-membrane-bounded organelle	FUN_036541-T1	26S proteasome non-ATPase regulatory subunit 1
intracellular non-membrane-bounded organelle	FUN_036544-T1	26S proteasome non-ATPase regulatory subunit 1
intracellular non-membrane-bounded organelle	FUN_036547-T1	Probable ATP-dependent RNA helicase ddx56
intracellular non-membrane-bounded organelle	FUN_036548-T1	Pre-mRNA-splicing factor ATP-dependent RNA helicase dhx15
intracellular non-membrane-bounded organelle	FUN_036559-T1	Ubiquitin-like domain-containing CTD phosphatase 1
intracellular non-membrane-bounded organelle	FUN_036582-T1	ADP-ribosylation factor protein 3
intracellular non-membrane-bounded organelle	FUN_036624-T1	translation elongation factor EF-1 alpha
intracellular non-membrane-bounded organelle	FUN_036654-T1	Nucleolar protein 16
intracellular non-membrane-bounded organelle	FUN_036660-T1	meiosis-specific component of sister chromatid cohesion complex
intracellular non-membrane-bounded organelle	FUN_036746-T1	antigen identified by monoclonal antibody Ki-67
intracellular non-membrane-bounded organelle	FUN_036747-T1	antigen identified by monoclonal antibody Ki-67
intracellular non-membrane-bounded organelle	FUN_036756-T1	Alpha-centractin
intracellular non-membrane-bounded organelle	FUN_036841-T1	CXC
intracellular non-membrane-bounded organelle	FUN_036859-T1	H/ACA ribonucleoprotein complex subunit dkc1
intracellular non-membrane-bounded organelle	FUN_036870-T1	regulator of nonsense transcription
intracellular non-membrane-bounded organelle	FUN_036871-T1	SH3 and PX domain-containing protein 2B
intracellular non-membrane-bounded organelle	FUN_036902-T1	DNA-binding transcription factor yap1
intracellular non-membrane-bounded organelle	FUN_036927-T1	RAD52 motif 1
intracellular non-membrane-bounded organelle	FUN_036937-T1	Protein T2
intracellular non-membrane-bounded organelle	FUN_036942-T1	2-acylglycerol O-acyltransferase 2
intracellular non-membrane-bounded organelle	FUN_037002-T1	Muscleblind-like protein 1
intracellular non-membrane-bounded organelle	FUN_037019-T1	WD repeat-containing protein 44
intracellular non-membrane-bounded organelle	FUN_037044-T1	Transcription factor Dp-2
intracellular non-membrane-bounded organelle	FUN_037127-T1	FERM domain-containing protein 7
intracellular non-membrane-bounded organelle	FUN_037165-T1	protein kinase
intracellular non-membrane-bounded organelle	FUN_037178-T1	Pantothenate kinase 1
intracellular non-membrane-bounded organelle	FUN_037179-T1	spermatoproteinsis associated 24
intracellular non-membrane-bounded organelle	FUN_037194-T1	mitotic spindle checkpoint protein Bub3
intracellular non-membrane-bounded organelle	FUN_037198-T1	mms19 nucleotide excision repair
intracellular non-membrane-bounded organelle	FUN_037199-T1	mms19 nucleotide excision repair
intracellular non-membrane-bounded organelle	FUN_037201-T1	mms19 nucleotide excision repair
intracellular non-membrane-bounded organelle	FUN_037239-T1	Integrator complex subunit 6
intracellular non-membrane-bounded organelle	FUN_037242-T1	Ribonuclease P protein subunit p38
intracellular non-membrane-bounded organelle	FUN_037261-T1	Eukaryotic translation initiation factor 3 subunit A
intracellular non-membrane-bounded organelle	FUN_037267-T1	Peptidyl-prolyl cis-trans isomerase pin4
intracellular non-membrane-bounded organelle	FUN_037302-T1	Nuclear corepressor for KRAB domain-containing zinc finger proteins (KRAB-ZFPs)
intracellular non-membrane-bounded organelle	FUN_037334-T1	adrenoceptor alpha
intracellular non-membrane-bounded organelle	FUN_037393-T1	Transforming acidic coiled-coil-containing protein 2
intracellular non-membrane-bounded organelle	FUN_037407-T1	WD repeat-containing protein 11
intracellular non-membrane-bounded organelle	FUN_037409-T1	WD repeat-containing protein 11
intracellular non-membrane-bounded organelle	FUN_037413-T1	janus kinase and
intracellular non-membrane-bounded organelle	FUN_037426-T1	Dynactin subunit 1
intracellular non-membrane-bounded organelle	FUN_037427-T1	Dynactin subunit 1
intracellular non-membrane-bounded organelle	FUN_037454-T1	Casein kinase I isoform alpha
intracellular non-membrane-bounded organelle	FUN_037543-T1	3'-5' exoribonuclease 1
intracellular non-membrane-bounded organelle	FUN_037568-T1	Cilia- and flagella-associated protein 46
nuclear lumen	FUN_034094-T1	E3 ubiquitin-protein ligase rnf38
nuclear lumen	FUN_034096-T1	cell division cycle 25
nuclear lumen	FUN_034119-T1	SAM domain and HD
nuclear lumen	FUN_034148-T1	DEAD (Asp-Glu-Ala-Asp) box polypeptide 41
nuclear lumen	FUN_034162-T1	Nucleolar complex protein 3
nuclear lumen	FUN_034173-T1	Msh homeobox
nuclear lumen	FUN_034253-T1	DEAD H (Asp-Glu-Ala-Asp His) box helicase 11
nuclear lumen	FUN_034365-T1	Beta-arrestin-2
nuclear lumen	FUN_034367-T1	Beta-arrestin-1
nuclear lumen	FUN_034463-T1	EP300-interacting inhibitor of differentiation 3
nuclear lumen	FUN_034471-T1	ATP-dependent RNA helicase dhx37
nuclear lumen	FUN_034482-T1	Anaphase-promoting complex subunit 23
nuclear lumen	FUN_034485-T1	transcription elongation regulator
nuclear lumen	FUN_034489-T1	Interferon-induced helicase C domain-containing protein 1
nuclear lumen	FUN_034493-T1	Interferon-induced helicase C domain-containing protein 1
nuclear lumen	FUN_034538-T1	Transducin (beta)-like 1 X-linked receptor 1
nuclear lumen	FUN_034539-T1	E3 ubiquitin-protein ligase rnf13
nuclear lumen	FUN_034544-T1	Eukaryotic initiation factor 4A-I
nuclear lumen	FUN_034545-T1	Eukaryotic initiation factor 4A-I
nuclear lumen	FUN_034566-T1	ATP-dependent RNA helicase ddx3x
nuclear lumen	FUN_034569-T1	E3 ubiquitin-protein ligase rnf13
nuclear lumen	FUN_034615-T1	Heparan sulfate 6-O-sulfotransferase 3
nuclear lumen	FUN_034630-T1	Pyruvate dehydrogenase E1 component subunit alpha, somatic form, mitochondrial
nuclear lumen	FUN_034632-T1	Pyruvate dehydrogenase E1 component subunit alpha, somatic form, mitochondrial
nuclear lumen	FUN_034643-T1	Lysine-specific demethylase 3A
nuclear lumen	FUN_034665-T1	DNA cross-link repair 1A protein
nuclear lumen	FUN_034667-T1	Beta-1,3-N-acetylgalactosaminyltransferase 2
nuclear lumen	FUN_034720-T1	DNA polymerase delta subunit 3
nuclear lumen	FUN_034760-T1	Mediator of RNA polymerase II transcription subunit 4
nuclear lumen	FUN_034764-T1	DDRGK domain-containing protein 1
nuclear lumen	FUN_034787-T1	anaphase promoting complex subunit cdc16
nuclear lumen	FUN_034790-T1	Lysine-specific demethylase 6A
nuclear lumen	FUN_034792-T1	Methylosome subunit pICln
nuclear lumen	FUN_034881-T1	replication factor C subunit 4
nuclear lumen	FUN_034887-T1	myosin 3
nuclear lumen	FUN_034891-T1	Endoplasmic reticulum-Golgi intermediate compartment protein 1
nuclear lumen	FUN_034897-T1	Phospholipid scramblase 3
nuclear lumen	FUN_034898-T1	Structural maintenance of chromosomes protein 4
nuclear lumen	FUN_034899-T1	Structural maintenance of chromosomes protein 4
nuclear lumen	FUN_034935-T1	Serine/threonine-protein phosphatase 2A regulatory subunit B'' subunit beta
nuclear lumen	FUN_034936-T1	Serine/threonine-protein phosphatase 2A regulatory subunit B'' subunit alpha
nuclear lumen	FUN_034947-T1	Proline-, glutamic acid- and leucine-rich protein 1
nuclear lumen	FUN_034950-T1	Importin subunit alpha-4
nuclear lumen	FUN_034951-T1	Importin subunit alpha
nuclear lumen	FUN_034951-T2	Importin subunit alpha, variant 2
nuclear lumen	FUN_034960-T1	Dedicator of cytokinesis protein 5
nuclear lumen	FUN_035010-T1	Cullin-4A
nuclear lumen	FUN_035060-T1	pre-rRNA processing protein
nuclear lumen	FUN_035062-T1	pre-rRNA processing protein
nuclear lumen	FUN_035063-T1	pre-rRNA processing protein
nuclear lumen	FUN_035117-T1	LIM and senescent cell antigen-like-containing domain protein 1
nuclear lumen	FUN_035164-T1	NK3 homeobox 2
nuclear lumen	FUN_035186-T1	Retinoblastoma-associated protein
nuclear lumen	FUN_035187-T1	Retinoblastoma-associated protein
nuclear lumen	FUN_035198-T1	ubiquitin-protein transferase activating protein
nuclear lumen	FUN_035203-T1	Arginine and glutamate-rich protein 1
nuclear lumen	FUN_035204-T1	Histone-lysine N-methyltransferase NSD3
nuclear lumen	FUN_035230-T1	Cullin-3
nuclear lumen	FUN_035238-T1	ribosome biosynthesis protein
nuclear lumen	FUN_035251-T1	3-ketoacyl-CoA thiolase with broad chain length specificity
nuclear lumen	FUN_035255-T1	ATP-dependent DNA helicase MER3
nuclear lumen	FUN_035257-T1	ATP-dependent DNA helicase MER3
nuclear lumen	FUN_035299-T1	activating signal cointegrator 1 complex subunit
nuclear lumen	FUN_035366-T1	mRNA splicing protein
nuclear lumen	FUN_035451-T1	U2 snRNP-associated SURP domain-containing protein
nuclear lumen	FUN_035527-T1	Mediator of RNA polymerase II transcription subunit 12-like protein
nuclear lumen	FUN_035528-T1	Mediator of RNA polymerase II transcription subunit 12-like protein
nuclear lumen	FUN_035567-T1	Protein DETOXIFICATION 47, chloroplastic
nuclear lumen	FUN_035622-T1	Zinc finger protein ZIC 4
nuclear lumen	FUN_035623-T1	Zinc finger protein ZIC 4
nuclear lumen	FUN_035625-T1	Zinc finger protein ZIC 4
nuclear lumen	FUN_035630-T1	Dedicator of cytokinesis protein 9
nuclear lumen	FUN_035643-T1	Mcm2-7 hexameric complex component
nuclear lumen	FUN_035684-T1	Methanethiol oxidase
nuclear lumen	FUN_035695-T1	Regulator of G-protein signaling 14
nuclear lumen	FUN_035699-T1	Ribonuclease H2 subunit A
nuclear lumen	FUN_035701-T1	E3 ubiquitin-protein ligase dtx3l
nuclear lumen	FUN_035732-T1	SET and MYND domain-containing protein 5
nuclear lumen	FUN_035754-T1	transcription termination factor, RNA polymerase II
nuclear lumen	FUN_035769-T1	DEAD (Asp-Glu-Ala-Asp) box polypeptide 58
nuclear lumen	FUN_035785-T1	Acylpyruvase fahd1, mitochondrial
nuclear lumen	FUN_035800-T1	zinc finger, FYVE domain containing 27
nuclear lumen	FUN_035801-T1	Casein kinase II subunit alpha
nuclear lumen	FUN_035827-T1	3'-5' exoribonuclease 1
nuclear lumen	FUN_035957-T1	DNA-directed RNA polymerase II subunit RPB1
nuclear lumen	FUN_035964-T1	Fibronectin type 3 and ankyrin repeat domains protein 1
nuclear lumen	FUN_036004-T1	Zinc finger protein
nuclear lumen	FUN_036027-T1	DNA polymerase alpha catalytic subunit
nuclear lumen	FUN_036087-T1	BRCA1 BRCA2-containing complex, subunit 3
nuclear lumen	FUN_036091-T1	ADP-ribose glycohydrolase ARH3
nuclear lumen	FUN_036092-T1	TATA box-binding protein-associated factor RNA polymerase I subunit B
nuclear lumen	FUN_036093-T1	TATA box-binding protein-associated factor RNA polymerase I subunit B
nuclear lumen	FUN_036151-T1	adaptor- protein complex 5, sigma 1 subunit
nuclear lumen	FUN_036156-T1	nuclear fragile X mental retardation protein interacting protein 1
nuclear lumen	FUN_036175-T1	Poly(U)-binding-splicing factor puf60
nuclear lumen	FUN_036191-T1	Mediator of RNA polymerase II transcription subunit 11
nuclear lumen	FUN_036204-T1	cell division cycle 25
nuclear lumen	FUN_036219-T1	Telomeric repeat-binding factor 2-interacting protein 1
nuclear lumen	FUN_036239-T1	Protein RRP5
nuclear lumen	FUN_036253-T1	SAM domain and HD
nuclear lumen	FUN_036264-T1	Importin-5
nuclear lumen	FUN_036276-T1	Serine/threonine-protein kinase PAK 3
nuclear lumen	FUN_036296-T1	U2 small nuclear ribonucleoprotein auxiliary factor 35 kDa subunit- protein 2
nuclear lumen	FUN_036315-T1	snoRNP complex protein nop56
nuclear lumen	FUN_036376-T1	tRNA pseudouridine synthase 1
nuclear lumen	FUN_036382-T1	respiration factor rsf1
nuclear lumen	FUN_036400-T1	dual specificity phosphatase 11 (RNA RNP complex 1-interacting)
nuclear lumen	FUN_036413-T1	DNA replication complex GINS protein SLD5
nuclear lumen	FUN_036443-T1	Homeobox protein emx2
nuclear lumen	FUN_036449-T1	exosome 3'->5 exonuclease subunit ski4 (Csl4)
nuclear lumen	FUN_036476-T1	Transcription factor AP-2-alpha
nuclear lumen	FUN_036482-T1	Structural maintenance of chromosomes protein 3
nuclear lumen	FUN_036484-T1	Ubiquitin thioesterase Zranb1
nuclear lumen	FUN_036487-T1	KAT8 regulatory NSL complex subunit 3
nuclear lumen	FUN_036488-T1	KAT8 regulatory NSL complex subunit 3
nuclear lumen	FUN_036489-T1	dual specificity phosphatase 11 (RNA RNP complex 1-interacting)
nuclear lumen	FUN_036517-T1	NineTeen Complex (NTC) component
nuclear lumen	FUN_036520-T1	Integrator complex subunit 4
nuclear lumen	FUN_036522-T1	Integrator complex subunit 4
nuclear lumen	FUN_036523-T1	snoRNA-binding protein
nuclear lumen	FUN_036532-T1	nucleolar complex protein 14
nuclear lumen	FUN_036533-T1	nucleolar complex protein 14
nuclear lumen	FUN_036541-T1	26S proteasome non-ATPase regulatory subunit 1
nuclear lumen	FUN_036544-T1	26S proteasome non-ATPase regulatory subunit 1
nuclear lumen	FUN_036547-T1	Probable ATP-dependent RNA helicase ddx56
nuclear lumen	FUN_036548-T1	Pre-mRNA-splicing factor ATP-dependent RNA helicase dhx15
nuclear lumen	FUN_036559-T1	Ubiquitin-like domain-containing CTD phosphatase 1
nuclear lumen	FUN_036589-T1	Transcription factor IIIB 50 kDa subunit
nuclear lumen	FUN_036624-T1	translation elongation factor EF-1 alpha
nuclear lumen	FUN_036654-T1	Nucleolar protein 16
nuclear lumen	FUN_036660-T1	meiosis-specific component of sister chromatid cohesion complex
nuclear lumen	FUN_036746-T1	antigen identified by monoclonal antibody Ki-67
nuclear lumen	FUN_036747-T1	antigen identified by monoclonal antibody Ki-67
nuclear lumen	FUN_036780-T1	Serine/arginine repetitive matrix protein 2
nuclear lumen	FUN_036814-T1	G protein-coupled receptor kinase 5
nuclear lumen	FUN_036841-T1	CXC
nuclear lumen	FUN_036859-T1	H/ACA ribonucleoprotein complex subunit dkc1
nuclear lumen	FUN_036860-T1	excision repair cross-complementing rodent repair deficiency, complementation group 5
nuclear lumen	FUN_036870-T1	regulator of nonsense transcription
nuclear lumen	FUN_036875-T1	Clathrin interactor 1
nuclear lumen	FUN_036902-T1	DNA-binding transcription factor yap1
nuclear lumen	FUN_036927-T1	RAD52 motif 1
nuclear lumen	FUN_036946-T1	X-ray radiation resistance-associated protein 1
nuclear lumen	FUN_037002-T1	Muscleblind-like protein 1
nuclear lumen	FUN_037044-T1	Transcription factor Dp-2
nuclear lumen	FUN_037086-T1	Ubiquitin-protein ligase
nuclear lumen	FUN_037094-T1	Golgi Transport
nuclear lumen	FUN_037165-T1	protein kinase
nuclear lumen	FUN_037179-T1	spermatoproteinsis associated 24
nuclear lumen	FUN_037194-T1	mitotic spindle checkpoint protein Bub3
nuclear lumen	FUN_037198-T1	mms19 nucleotide excision repair
nuclear lumen	FUN_037199-T1	mms19 nucleotide excision repair
nuclear lumen	FUN_037201-T1	mms19 nucleotide excision repair
nuclear lumen	FUN_037227-T1	Serpin peptidase inhibitor, clade B (Ovalbumin), member
nuclear lumen	FUN_037239-T1	Integrator complex subunit 6
nuclear lumen	FUN_037242-T1	Ribonuclease P protein subunit p38
nuclear lumen	FUN_037245-T1	Ribonuclease H2 subunit B
nuclear lumen	FUN_037261-T1	Eukaryotic translation initiation factor 3 subunit A
nuclear lumen	FUN_037267-T1	Peptidyl-prolyl cis-trans isomerase pin4
nuclear lumen	FUN_037300-T1	Transcription initiation factor TFIID subunit 9B
nuclear lumen	FUN_037301-T1	COP9 signalosome complex subunit 6
nuclear lumen	FUN_037302-T1	Nuclear corepressor for KRAB domain-containing zinc finger proteins (KRAB-ZFPs)
nuclear lumen	FUN_037357-T1	DNA-directed RNA polymerase II subunit RPB2
nuclear lumen	FUN_037395-T1	RING finger protein 37
nuclear lumen	FUN_037410-T1	THO complex subunit 3
nuclear lumen	FUN_037452-T1	TNFAIP3 interacting protein 2
nuclear lumen	FUN_037454-T1	Casein kinase I isoform alpha
nuclear lumen	FUN_037488-T1	Pentatricopeptide repeat domain 3
nuclear lumen	FUN_037494-T1	splicing factor 3a, subunit 1
nuclear lumen	FUN_037543-T1	3'-5' exoribonuclease 1
organelle	FUN_034091-T1	proline-rich nuclear receptor coactivator 1
organelle	FUN_034094-T1	E3 ubiquitin-protein ligase rnf38
organelle	FUN_034096-T1	cell division cycle 25
organelle	FUN_034101-T1	Ectonucleoside triphosphate diphosphohydrolase 1
organelle	FUN_034114-T1	proline-rich nuclear receptor coactivator 1
organelle	FUN_034119-T1	SAM domain and HD
organelle	FUN_034120-T1	carboxypeptidase C prc1
organelle	FUN_034130-T1	Cytoplasmic polyadenylation element-binding protein 2
organelle	FUN_034133-T1	Cytoplasmic polyadenylation element binding protein
organelle	FUN_034134-T1	p21-activated kinase 1
organelle	FUN_034135-T1	E3 ubiquitin-protein ligase march5
organelle	FUN_034137-T1	Meningioma expressed antigen 5 (Hyaluronidase)
organelle	FUN_034148-T1	DEAD (Asp-Glu-Ala-Asp) box polypeptide 41
organelle	FUN_034152-T1	Transcription factor lbx1
organelle	FUN_034155-T1	Zinc finger, C3HC4 type (RING finger)
organelle	FUN_034162-T1	Nucleolar complex protein 3
organelle	FUN_034164-T1	Starch binding domain 1
organelle	FUN_034165-T1	Starch binding domain 1
organelle	FUN_034173-T1	Msh homeobox
organelle	FUN_034175-T1	PDZ domain containing 7
organelle	FUN_034196-T1	Protein-tyrosine sulfotransferase 1
organelle	FUN_034197-T1	Mannose-P-dolichol utilization defect 1 protein
organelle	FUN_034208-T1	LRR
organelle	FUN_034228-T1	RNA-binding motif protein, X-linked 2
organelle	FUN_034252-T1	NADH:ubiquinone oxidoreductase, ndufb6/B17 subunit
organelle	FUN_034253-T1	DEAD H (Asp-Glu-Ala-Asp His) box helicase 11
organelle	FUN_034265-T1	UDP-glucuronic acid decarboxylase 1
organelle	FUN_034315-T1	V-type proton ATPase subunit B
organelle	FUN_034342-T1	baculoviral IAP repeat containing 7
organelle	FUN_034365-T1	Beta-arrestin-2
organelle	FUN_034367-T1	Beta-arrestin-1
organelle	FUN_034387-T1	baculoviral IAP repeat containing 7
organelle	FUN_034462-T1	Glutamine amidotransferase-like class 1 domain-containing protein 3A, mitochondrial
organelle	FUN_034463-T1	EP300-interacting inhibitor of differentiation 3
organelle	FUN_034471-T1	ATP-dependent RNA helicase dhx37
organelle	FUN_034474-T1	Probable phospholipid-transporting ATPase IF
organelle	FUN_034477-T1	5-hydroxytryptamine receptor 4
organelle	FUN_034482-T1	Anaphase-promoting complex subunit 23
organelle	FUN_034483-T1	Serine/arginine repetitive matrix protein 1
organelle	FUN_034485-T1	transcription elongation regulator
organelle	FUN_034486-T1	Phosphatidylinositol 4-kinase type 2-beta
organelle	FUN_034487-T1	Phosphatidylinositol 4-kinase type 2-beta
organelle	FUN_034489-T1	Interferon-induced helicase C domain-containing protein 1
organelle	FUN_034493-T1	Interferon-induced helicase C domain-containing protein 1
organelle	FUN_034518-T1	G protein-coupled receptor 83
organelle	FUN_034525-T1	AP-1 complex subunit sigma-2
organelle	FUN_034531-T1	Peptide methionine sulfoxide reductase B3
organelle	FUN_034538-T1	Transducin (beta)-like 1 X-linked receptor 1
organelle	FUN_034539-T1	E3 ubiquitin-protein ligase rnf13
organelle	FUN_034544-T1	Eukaryotic initiation factor 4A-I
organelle	FUN_034545-T1	Eukaryotic initiation factor 4A-I
organelle	FUN_034566-T1	ATP-dependent RNA helicase ddx3x
organelle	FUN_034569-T1	E3 ubiquitin-protein ligase rnf13
organelle	FUN_034601-T1	4-hydroxy-2-oxoglutarate aldolase, mitochondrial
organelle	FUN_034610-T1	EFh
organelle	FUN_034611-T1	Tctex1 domain-containing protein 2
organelle	FUN_034615-T1	Heparan sulfate 6-O-sulfotransferase 3
organelle	FUN_034617-T1	mitochondrial membrane protein
organelle	FUN_034625-T1	Charged multivesicular body protein 3
organelle	FUN_034630-T1	Pyruvate dehydrogenase E1 component subunit alpha, somatic form, mitochondrial
organelle	FUN_034632-T1	Pyruvate dehydrogenase E1 component subunit alpha, somatic form, mitochondrial
organelle	FUN_034643-T1	Lysine-specific demethylase 3A
organelle	FUN_034665-T1	DNA cross-link repair 1A protein
organelle	FUN_034667-T1	Beta-1,3-N-acetylgalactosaminyltransferase 2
organelle	FUN_034671-T1	Alpha-2B adrenergic receptor
organelle	FUN_034695-T1	60S ribosomal protein L35A
organelle	FUN_034705-T1	cytochrome P450 2 sub U member 1
organelle	FUN_034706-T1	Eukaryotic translation initiation factor 2A
organelle	FUN_034707-T1	Eukaryotic translation initiation factor 2A
organelle	FUN_034712-T1	Rho guanine nucleotide exchange factor 7
organelle	FUN_034720-T1	DNA polymerase delta subunit 3
organelle	FUN_034728-T1	Intraflagellar transport protein 80
organelle	FUN_034760-T1	Mediator of RNA polymerase II transcription subunit 4
organelle	FUN_034762-T1	Putative glycerol kinase 5
organelle	FUN_034764-T1	DDRGK domain-containing protein 1
organelle	FUN_034787-T1	anaphase promoting complex subunit cdc16
organelle	FUN_034788-T1	FUN14 domain-containing protein 1
organelle	FUN_034790-T1	Lysine-specific demethylase 6A
organelle	FUN_034792-T1	Methylosome subunit pICln
organelle	FUN_034806-T1	Ras- protein Rab6
organelle	FUN_034806-T2	Ras- protein Rab6, variant 2
organelle	FUN_034810-T1	beta' subunit
organelle	FUN_034812-T1	Starch binding domain 1
organelle	FUN_034820-T1	Sodium/hydrogen exchanger 7
organelle	FUN_034822-T1	Sodium hydrogen exchanger
organelle	FUN_034823-T1	Starch binding domain 1
organelle	FUN_034843-T1	Sperm flagellar protein 1
organelle	FUN_034845-T1	Sperm flagellar protein 1
organelle	FUN_034846-T1	Sperm flagellar protein 1
organelle	FUN_034852-T1	Sperm flagellar protein 1
organelle	FUN_034881-T1	replication factor C subunit 4
organelle	FUN_034887-T1	myosin 3
organelle	FUN_034890-T1	Progestin and adipoQ receptor member
organelle	FUN_034891-T1	Endoplasmic reticulum-Golgi intermediate compartment protein 1
organelle	FUN_034896-T1	fucosyltransferase 1 (galactoside 2-alpha-L-fucosyltransferase, H blood group)
organelle	FUN_034897-T1	Phospholipid scramblase 3
organelle	FUN_034898-T1	Structural maintenance of chromosomes protein 4
organelle	FUN_034899-T1	Structural maintenance of chromosomes protein 4
organelle	FUN_034901-T1	Solute carrier 2 (Facilitated glucose transporter) member 8
organelle	FUN_034904-T1	E3 ubiquitin-protein ligase march5
organelle	FUN_034908-T1	Cytochrome c oxidase subunit 1
organelle	FUN_034910-T1	cd38 molecule
organelle	FUN_034935-T1	Serine/threonine-protein phosphatase 2A regulatory subunit B'' subunit beta
organelle	FUN_034936-T1	Serine/threonine-protein phosphatase 2A regulatory subunit B'' subunit alpha
organelle	FUN_034946-T1	Dynein heavy chain 2, axonemal
organelle	FUN_034947-T1	Proline-, glutamic acid- and leucine-rich protein 1
organelle	FUN_034950-T1	Importin subunit alpha-4
organelle	FUN_034951-T1	Importin subunit alpha
organelle	FUN_034951-T2	Importin subunit alpha, variant 2
organelle	FUN_034954-T1	Ectonucleoside triphosphate diphosphohydrolase 4
organelle	FUN_034958-T1	Sideroflexin-1
organelle	FUN_034960-T1	Dedicator of cytokinesis protein 5
organelle	FUN_034990-T1	NHL repeat-containing protein 2
organelle	FUN_035010-T1	Cullin-4A
organelle	FUN_035011-T1	Cullin-4
organelle	FUN_035051-T1	coiled-coil domain containing 15
organelle	FUN_035053-T1	coiled-coil domain containing 15
organelle	FUN_035060-T1	pre-rRNA processing protein
organelle	FUN_035062-T1	pre-rRNA processing protein
organelle	FUN_035063-T1	pre-rRNA processing protein
organelle	FUN_035097-T1	Protein DETOXIFICATION 47, chloroplastic
organelle	FUN_035117-T1	LIM and senescent cell antigen-like-containing domain protein 1
organelle	FUN_035125-T1	Calpain-6
organelle	FUN_035146-T1	acid-sensing (proton-gated) ion channel
organelle	FUN_035164-T1	NK3 homeobox 2
organelle	FUN_035184-T1	transmembrane 9 super member 2
organelle	FUN_035186-T1	Retinoblastoma-associated protein
organelle	FUN_035187-T1	Retinoblastoma-associated protein
organelle	FUN_035188-T1	Signal peptidase complex subunit 2
organelle	FUN_035190-T1	Intraflagellar transport protein 81
organelle	FUN_035195-T1	Cytosolic phospholipase A2
organelle	FUN_035198-T1	ubiquitin-protein transferase activating protein
organelle	FUN_035203-T1	Arginine and glutamate-rich protein 1
organelle	FUN_035204-T1	Histone-lysine N-methyltransferase NSD3
organelle	FUN_035230-T1	Cullin-3
organelle	FUN_035236-T1	G protein-coupled receptor 83
organelle	FUN_035238-T1	ribosome biosynthesis protein
organelle	FUN_035241-T1	Ventral anterior homeobox 2
organelle	FUN_035243-T1	Amiloride-sensitive sodium channel
organelle	FUN_035251-T1	3-ketoacyl-CoA thiolase with broad chain length specificity
organelle	FUN_035255-T1	ATP-dependent DNA helicase MER3
organelle	FUN_035257-T1	ATP-dependent DNA helicase MER3
organelle	FUN_035294-T1	WD repeat-containing protein 11
organelle	FUN_035295-T1	WD repeat-containing protein 11
organelle	FUN_035299-T1	activating signal cointegrator 1 complex subunit
organelle	FUN_035366-T1	mRNA splicing protein
organelle	FUN_035403-T1	Catenin alpha-2
organelle	FUN_035437-T1	Stress-70 protein, mitochondrial
organelle	FUN_035450-T1	VPS10 domain-containing receptor SorCS3
organelle	FUN_035451-T1	U2 snRNP-associated SURP domain-containing protein
organelle	FUN_035487-T1	von Willebrand factor A domain-containing protein 8
organelle	FUN_035488-T1	von Willebrand factor A domain-containing protein 8
organelle	FUN_035493-T1	Heat shock 70 kDa protein 13
organelle	FUN_035527-T1	Mediator of RNA polymerase II transcription subunit 12-like protein
organelle	FUN_035528-T1	Mediator of RNA polymerase II transcription subunit 12-like protein
organelle	FUN_035535-T1	mo25 protein
organelle	FUN_035537-T1	DnaJ sub C member 3
organelle	FUN_035551-T1	Choline-phosphate cytidylyltransferase B
organelle	FUN_035562-T1	Fibroblast growth factor receptor-like 1
organelle	FUN_035567-T1	Protein DETOXIFICATION 47, chloroplastic
organelle	FUN_035568-T1	E2-like enzyme
organelle	FUN_035590-T1	Coiled-coil domain-containing protein 39
organelle	FUN_035596-T1	succinate-CoA ligase, alpha subunit
organelle	FUN_035622-T1	Zinc finger protein ZIC 4
organelle	FUN_035623-T1	Zinc finger protein ZIC 4
organelle	FUN_035625-T1	Zinc finger protein ZIC 4
organelle	FUN_035630-T1	Dedicator of cytokinesis protein 9
organelle	FUN_035631-T1	Glypican-4
organelle	FUN_035643-T1	Mcm2-7 hexameric complex component
organelle	FUN_035644-T1	DCN1-like protein 1
organelle	FUN_035667-T1	G2/mitotic-specific cyclin-B3
organelle	FUN_035684-T1	Methanethiol oxidase
organelle	FUN_035695-T1	Regulator of G-protein signaling 14
organelle	FUN_035699-T1	Ribonuclease H2 subunit A
organelle	FUN_035701-T1	E3 ubiquitin-protein ligase dtx3l
organelle	FUN_035708-T1	1-acylglycerol-3-phosphate O-acyltransferase 6 (lysophosphatidic acid acyltransferase, zeta)
organelle	FUN_035722-T1	Calpain-6
organelle	FUN_035724-T1	Glioma pathoproteinsis- protein 1
organelle	FUN_035725-T1	Peptidase inhibitor 16
organelle	FUN_035732-T1	SET and MYND domain-containing protein 5
organelle	FUN_035740-T1	sulfotransferase, cytosolic, 1C, member
organelle	FUN_035743-T1	Calpain-6
organelle	FUN_035744-T1	Calpain-5
organelle	FUN_035754-T1	transcription termination factor, RNA polymerase II
organelle	FUN_035759-T1	Coiled-coil domain containing 67
organelle	FUN_035769-T1	DEAD (Asp-Glu-Ala-Asp) box polypeptide 58
organelle	FUN_035773-T1	Transforming acidic coiled-coil-containing protein 3
organelle	FUN_035779-T1	Sodium-dependent multivitamin transporter
organelle	FUN_035785-T1	Acylpyruvase fahd1, mitochondrial
organelle	FUN_035800-T1	zinc finger, FYVE domain containing 27
organelle	FUN_035801-T1	Casein kinase II subunit alpha
organelle	FUN_035804-T1	Cilia- and flagella-associated protein 46
organelle	FUN_035806-T1	Cilia- and flagella-associated protein 46
organelle	FUN_035827-T1	3'-5' exoribonuclease 1
organelle	FUN_035828-T1	Serine/threonine-protein kinase haspin
organelle	FUN_035842-T1	Homeobox protein Nkx-6.2
organelle	FUN_035850-T1	Ancient ubiquitous protein 1
organelle	FUN_035852-T1	arylacetamide deacetylase-like
organelle	FUN_035858-T1	Carbon-nitrogen hydrolase
organelle	FUN_035879-T1	SM-like, degradation of cytoplasmic mRNAs and positively regulates transcription initiation
organelle	FUN_035886-T1	nucleotide exchange factor sil1
organelle	FUN_035891-T1	nucleotide exchange factor sil1
organelle	FUN_035897-T1	Disks large 1
organelle	FUN_035898-T1	Disks large 4
organelle	FUN_035913-T1	MORN repeat-containing protein 4
organelle	FUN_035945-T1	AMME syndrome candidate protein 1 protein
organelle	FUN_035957-T1	DNA-directed RNA polymerase II subunit RPB1
organelle	FUN_035964-T1	Fibronectin type 3 and ankyrin repeat domains protein 1
organelle	FUN_035975-T1	Calcium binding protein
organelle	FUN_035999-T1	Peptide methionine sulfoxide reductase B3
organelle	FUN_036004-T1	Zinc finger protein
organelle	FUN_036023-T1	28S ribosomal protein S18c, mitochondrial
organelle	FUN_036027-T1	DNA polymerase alpha catalytic subunit
organelle	FUN_036031-T1	Syntaxin-18
organelle	FUN_036056-T1	Alkaline ceramidase 3
organelle	FUN_036070-T1	ArfGAP with FG repeats 1
organelle	FUN_036072-T1	PCI domain-containing protein 2
organelle	FUN_036086-T1	Ras- protein Rap-2c
organelle	FUN_036087-T1	BRCA1 BRCA2-containing complex, subunit 3
organelle	FUN_036091-T1	ADP-ribose glycohydrolase ARH3
organelle	FUN_036092-T1	TATA box-binding protein-associated factor RNA polymerase I subunit B
organelle	FUN_036093-T1	TATA box-binding protein-associated factor RNA polymerase I subunit B
organelle	FUN_036125-T1	Carboxylesterase
organelle	FUN_036126-T1	Carboxylesterase
organelle	FUN_036128-T1	Carboxylesterase
organelle	FUN_036145-T1	GrpE protein 1, mitochondrial
organelle	FUN_036151-T1	adaptor- protein complex 5, sigma 1 subunit
organelle	FUN_036154-T1	Ras- protein Rab-28
organelle	FUN_036156-T1	nuclear fragile X mental retardation protein interacting protein 1
organelle	FUN_036175-T1	Poly(U)-binding-splicing factor puf60
organelle	FUN_036176-T1	Exonuclease 3'-5' domain-containing protein 2
organelle	FUN_036177-T1	E3 ubiquitin-protein ligase kcmf1
organelle	FUN_036180-T1	Retinal guanylyl cyclase 2
organelle	FUN_036191-T1	Mediator of RNA polymerase II transcription subunit 11
organelle	FUN_036193-T1	Long-chain-fatty-acid--CoA ligase 4
organelle	FUN_036204-T1	cell division cycle 25
organelle	FUN_036214-T1	Eukaryotic translation initiation factor 2-alpha kinase 3
organelle	FUN_036219-T1	Telomeric repeat-binding factor 2-interacting protein 1
organelle	FUN_036222-T1	Sodium-coupled monocarboxylate transporter 1
organelle	FUN_036222-T2	Sodium-coupled monocarboxylate transporter 1, variant 2
organelle	FUN_036239-T1	Protein RRP5
organelle	FUN_036248-T1	omega-3 fatty acid receptor 1
organelle	FUN_036249-T1	called the H antigen which is an essential substrate for the final step in the
organelle	FUN_036251-T1	SAM domain and HD
organelle	FUN_036253-T1	SAM domain and HD
organelle	FUN_036260-T1	cAMP-dependent protein kinase
organelle	FUN_036264-T1	Importin-5
organelle	FUN_036268-T1	Lateral signaling target protein 2
organelle	FUN_036269-T1	Charged multivesicular body protein 7
organelle	FUN_036276-T1	Serine/threonine-protein kinase PAK 3
organelle	FUN_036286-T1	Bridging integrator 3
organelle	FUN_036295-T1	WD repeat and FYVE domain-containing protein 1
organelle	FUN_036295-T2	WD repeat and FYVE domain-containing protein 1, variant 2
organelle	FUN_036296-T1	U2 small nuclear ribonucleoprotein auxiliary factor 35 kDa subunit- protein 2
organelle	FUN_036315-T1	snoRNP complex protein nop56
organelle	FUN_036325-T1	enolase member 4
organelle	FUN_036327-T1	enolase member 4
organelle	FUN_036348-T1	Transmembrane anterior posterior transformation protein 1
organelle	FUN_036354-T1	Eef1a2p
organelle	FUN_036363-T1	receptor
organelle	FUN_036376-T1	tRNA pseudouridine synthase 1
organelle	FUN_036382-T1	respiration factor rsf1
organelle	FUN_036394-T1	Ras- protein Rab-24
organelle	FUN_036400-T1	dual specificity phosphatase 11 (RNA RNP complex 1-interacting)
organelle	FUN_036409-T1	receptor
organelle	FUN_036413-T1	DNA replication complex GINS protein SLD5
organelle	FUN_036432-T1	Sideroflexin-5
organelle	FUN_036443-T1	Homeobox protein emx2
organelle	FUN_036449-T1	exosome 3'->5 exonuclease subunit ski4 (Csl4)
organelle	FUN_036458-T1	WD repeat-containing protein 34
organelle	FUN_036459-T1	WD repeat-containing protein 34
organelle	FUN_036467-T1	Iron-sulfur clusters incorporation protein
organelle	FUN_036472-T1	39S ribosomal protein L43, mitochondrial
organelle	FUN_036476-T1	Transcription factor AP-2-alpha
organelle	FUN_036478-T1	Centrosomal protein of 19 kDa
organelle	FUN_036482-T1	Structural maintenance of chromosomes protein 3
organelle	FUN_036483-T1	Cytochrome c oxidase assembly protein cox15
organelle	FUN_036484-T1	Ubiquitin thioesterase Zranb1
organelle	FUN_036485-T1	Alpha-1,6-mannosyl-glycoprotein 2-beta-N-acetylglucosaminyltransferase
organelle	FUN_036486-T1	Alpha-1,6-mannosyl-glycoprotein 2-beta-N-acetylglucosaminyltransferase
organelle	FUN_036487-T1	KAT8 regulatory NSL complex subunit 3
organelle	FUN_036488-T1	KAT8 regulatory NSL complex subunit 3
organelle	FUN_036489-T1	dual specificity phosphatase 11 (RNA RNP complex 1-interacting)
organelle	FUN_036499-T1	inositol polyphosphate phosphatase-like 1
organelle	FUN_036504-T1	Gamma-tubulin complex component 3
organelle	FUN_036510-T1	Glutaredoxin 3
organelle	FUN_036511-T1	antigen p97 (melanoma associated) identified by monoclonal antibodies 133.2 and 96.5
organelle	FUN_036517-T1	NineTeen Complex (NTC) component
organelle	FUN_036520-T1	Integrator complex subunit 4
organelle	FUN_036522-T1	Integrator complex subunit 4
organelle	FUN_036523-T1	snoRNA-binding protein
organelle	FUN_036532-T1	nucleolar complex protein 14
organelle	FUN_036533-T1	nucleolar complex protein 14
organelle	FUN_036541-T1	26S proteasome non-ATPase regulatory subunit 1
organelle	FUN_036544-T1	26S proteasome non-ATPase regulatory subunit 1
organelle	FUN_036547-T1	Probable ATP-dependent RNA helicase ddx56
organelle	FUN_036548-T1	Pre-mRNA-splicing factor ATP-dependent RNA helicase dhx15
organelle	FUN_036551-T1	Transmembrane emp24 domain-containing protein 4
organelle	FUN_036559-T1	Ubiquitin-like domain-containing CTD phosphatase 1
organelle	FUN_036580-T1	Protein strawberry notch 1
organelle	FUN_036582-T1	ADP-ribosylation factor protein 3
organelle	FUN_036583-T1	NK2 homeobox 6
organelle	FUN_036586-T1	Lectin, galactoside-binding, soluble, 4
organelle	FUN_036589-T1	Transcription factor IIIB 50 kDa subunit
organelle	FUN_036598-T1	Phosphatidylglycerol/phosphatidylinositol transfer protein
organelle	FUN_036615-T1	integral membrane protein 2B
organelle	FUN_036622-T1	5'-nucleotidase domain-containing protein 3
organelle	FUN_036623-T1	Arylacetamide deacetylase-like 2
organelle	FUN_036624-T1	translation elongation factor EF-1 alpha
organelle	FUN_036626-T1	Arylacetamide deacetylase-like 2
organelle	FUN_036654-T1	Nucleolar protein 16
organelle	FUN_036658-T1	transforming growth factor beta regulator 1
organelle	FUN_036660-T1	meiosis-specific component of sister chromatid cohesion complex
organelle	FUN_036698-T1	actin binding protein
organelle	FUN_036704-T1	actin binding protein
organelle	FUN_036717-T1	BTB (POZ) domain containing 16
organelle	FUN_036718-T1	BTB (POZ) domain containing 16
organelle	FUN_036719-T1	BTB (POZ) domain containing 16
organelle	FUN_036720-T1	Lipase maturation factor 1
organelle	FUN_036744-T1	tRNA-histidine guanylyltransferase 1-like
organelle	FUN_036746-T1	antigen identified by monoclonal antibody Ki-67
organelle	FUN_036747-T1	antigen identified by monoclonal antibody Ki-67
organelle	FUN_036751-T1	UDP-glucose:glycoprotein glucosyltransferase 2
organelle	FUN_036752-T1	UDP-glucose:glycoprotein glucosyltransferase 2
organelle	FUN_036756-T1	Alpha-centractin
organelle	FUN_036780-T1	Serine/arginine repetitive matrix protein 2
organelle	FUN_036799-T1	neutral cholesterol ester hydrolase 1
organelle	FUN_036814-T1	G protein-coupled receptor kinase 5
organelle	FUN_036841-T1	CXC
organelle	FUN_036842-T1	WD repeat-containing protein 24
organelle	FUN_036859-T1	H/ACA ribonucleoprotein complex subunit dkc1
organelle	FUN_036860-T1	excision repair cross-complementing rodent repair deficiency, complementation group 5
organelle	FUN_036864-T1	Fibronectin type III domain-containing protein 3B
organelle	FUN_036870-T1	regulator of nonsense transcription
organelle	FUN_036871-T1	SH3 and PX domain-containing protein 2B
organelle	FUN_036875-T1	Clathrin interactor 1
organelle	FUN_036885-T1	elongation factor EF-G
organelle	FUN_036899-T1	HMG (high mobility group) box SOX-14
organelle	FUN_036902-T1	DNA-binding transcription factor yap1
organelle	FUN_036907-T1	BTB/POZ domain-containing protein 3
organelle	FUN_036927-T1	RAD52 motif 1
organelle	FUN_036937-T1	Protein T2
organelle	FUN_036942-T1	2-acylglycerol O-acyltransferase 2
organelle	FUN_036946-T1	X-ray radiation resistance-associated protein 1
organelle	FUN_036985-T1	DCC-interacting protein 13-alpha
organelle	FUN_036994-T1	Major facilitator super domain-containing protein 10
organelle	FUN_036996-T1	Major facilitator super domain-containing protein 10
organelle	FUN_037002-T1	Muscleblind-like protein 1
organelle	FUN_037019-T1	WD repeat-containing protein 44
organelle	FUN_037044-T1	Transcription factor Dp-2
organelle	FUN_037047-T1	Membrane magnesium transporter 1
organelle	FUN_037086-T1	Ubiquitin-protein ligase
organelle	FUN_037094-T1	Golgi Transport
organelle	FUN_037127-T1	FERM domain-containing protein 7
organelle	FUN_037135-T1	Sphingolipid delta(4)-desaturase DES1
organelle	FUN_037162-T1	5-hydroxytryptamine receptor 4
organelle	FUN_037165-T1	protein kinase
organelle	FUN_037178-T1	Pantothenate kinase 1
organelle	FUN_037179-T1	spermatoproteinsis associated 24
organelle	FUN_037184-T1	Renin receptor
organelle	FUN_037194-T1	mitotic spindle checkpoint protein Bub3
organelle	FUN_037198-T1	mms19 nucleotide excision repair
organelle	FUN_037199-T1	mms19 nucleotide excision repair
organelle	FUN_037201-T1	mms19 nucleotide excision repair
organelle	FUN_037215-T1	E3 ubiquitin-protein transferase rmnd5a
organelle	FUN_037227-T1	Serpin peptidase inhibitor, clade B (Ovalbumin), member
organelle	FUN_037234-T1	Chitinase domain-containing protein 1
organelle	FUN_037239-T1	Integrator complex subunit 6
organelle	FUN_037242-T1	Ribonuclease P protein subunit p38
organelle	FUN_037245-T1	Ribonuclease H2 subunit B
organelle	FUN_037261-T1	Eukaryotic translation initiation factor 3 subunit A
organelle	FUN_037267-T1	Peptidyl-prolyl cis-trans isomerase pin4
organelle	FUN_037272-T1	Carbohydrate sulfotransferase 15
organelle	FUN_037300-T1	Transcription initiation factor TFIID subunit 9B
organelle	FUN_037301-T1	COP9 signalosome complex subunit 6
organelle	FUN_037302-T1	Nuclear corepressor for KRAB domain-containing zinc finger proteins (KRAB-ZFPs)
organelle	FUN_037306-T1	Palmitoyltransferase zdhhc16
organelle	FUN_037312-T1	TIR
organelle	FUN_037334-T1	adrenoceptor alpha
organelle	FUN_037357-T1	DNA-directed RNA polymerase II subunit RPB2
organelle	FUN_037366-T1	Phosphatidylinositol 3,4,5-trisphosphate 3-phosphatase tpte2
organelle	FUN_037378-T1	Renin receptor
organelle	FUN_037379-T1	Renin receptor
organelle	FUN_037393-T1	Transforming acidic coiled-coil-containing protein 2
organelle	FUN_037395-T1	RING finger protein 37
organelle	FUN_037407-T1	WD repeat-containing protein 11
organelle	FUN_037409-T1	WD repeat-containing protein 11
organelle	FUN_037410-T1	THO complex subunit 3
organelle	FUN_037413-T1	janus kinase and
organelle	FUN_037422-T1	Protein phosphatase 1L
organelle	FUN_037426-T1	Dynactin subunit 1
organelle	FUN_037427-T1	Dynactin subunit 1
organelle	FUN_037451-T1	Heme-binding protein 2
organelle	FUN_037452-T1	TNFAIP3 interacting protein 2
organelle	FUN_037454-T1	Casein kinase I isoform alpha
organelle	FUN_037455-T1	BBSome-interacting protein 1
organelle	FUN_037488-T1	Pentatricopeptide repeat domain 3
organelle	FUN_037489-T1	Dual specificity protein phosphatase 4
organelle	FUN_037494-T1	splicing factor 3a, subunit 1
organelle	FUN_037543-T1	3'-5' exoribonuclease 1
organelle	FUN_037568-T1	Cilia- and flagella-associated protein 46
spindle microtubule	FUN_034120-T1	carboxypeptidase C prc1
spindle microtubule	FUN_034538-T1	Transducin (beta)-like 1 X-linked receptor 1
spindle microtubule	FUN_035125-T1	Calpain-6
spindle microtubule	FUN_035230-T1	Cullin-3
spindle microtubule	FUN_035722-T1	Calpain-6
spindle microtubule	FUN_035743-T1	Calpain-6
spindle microtubule	FUN_035744-T1	Calpain-5
spindle microtubule	FUN_036504-T1	Gamma-tubulin complex component 3
spindle microtubule	FUN_036582-T1	ADP-ribosylation factor protein 3
spindle microtubule	FUN_037393-T1	Transforming acidic coiled-coil-containing protein 2
spindle microtubule	FUN_037426-T1	Dynactin subunit 1
spindle microtubule	FUN_037427-T1	Dynactin subunit 1
intracellular organelle	FUN_034091-T1	proline-rich nuclear receptor coactivator 1
intracellular organelle	FUN_034094-T1	E3 ubiquitin-protein ligase rnf38
intracellular organelle	FUN_034096-T1	cell division cycle 25
intracellular organelle	FUN_034101-T1	Ectonucleoside triphosphate diphosphohydrolase 1
intracellular organelle	FUN_034114-T1	proline-rich nuclear receptor coactivator 1
intracellular organelle	FUN_034119-T1	SAM domain and HD
intracellular organelle	FUN_034120-T1	carboxypeptidase C prc1
intracellular organelle	FUN_034130-T1	Cytoplasmic polyadenylation element-binding protein 2
intracellular organelle	FUN_034133-T1	Cytoplasmic polyadenylation element binding protein
intracellular organelle	FUN_034134-T1	p21-activated kinase 1
intracellular organelle	FUN_034135-T1	E3 ubiquitin-protein ligase march5
intracellular organelle	FUN_034137-T1	Meningioma expressed antigen 5 (Hyaluronidase)
intracellular organelle	FUN_034148-T1	DEAD (Asp-Glu-Ala-Asp) box polypeptide 41
intracellular organelle	FUN_034152-T1	Transcription factor lbx1
intracellular organelle	FUN_034155-T1	Zinc finger, C3HC4 type (RING finger)
intracellular organelle	FUN_034162-T1	Nucleolar complex protein 3
intracellular organelle	FUN_034164-T1	Starch binding domain 1
intracellular organelle	FUN_034165-T1	Starch binding domain 1
intracellular organelle	FUN_034173-T1	Msh homeobox
intracellular organelle	FUN_034175-T1	PDZ domain containing 7
intracellular organelle	FUN_034196-T1	Protein-tyrosine sulfotransferase 1
intracellular organelle	FUN_034197-T1	Mannose-P-dolichol utilization defect 1 protein
intracellular organelle	FUN_034208-T1	LRR
intracellular organelle	FUN_034228-T1	RNA-binding motif protein, X-linked 2
intracellular organelle	FUN_034252-T1	NADH:ubiquinone oxidoreductase, ndufb6/B17 subunit
intracellular organelle	FUN_034253-T1	DEAD H (Asp-Glu-Ala-Asp His) box helicase 11
intracellular organelle	FUN_034265-T1	UDP-glucuronic acid decarboxylase 1
intracellular organelle	FUN_034315-T1	V-type proton ATPase subunit B
intracellular organelle	FUN_034342-T1	baculoviral IAP repeat containing 7
intracellular organelle	FUN_034365-T1	Beta-arrestin-2
intracellular organelle	FUN_034367-T1	Beta-arrestin-1
intracellular organelle	FUN_034387-T1	baculoviral IAP repeat containing 7
intracellular organelle	FUN_034462-T1	Glutamine amidotransferase-like class 1 domain-containing protein 3A, mitochondrial
intracellular organelle	FUN_034463-T1	EP300-interacting inhibitor of differentiation 3
intracellular organelle	FUN_034471-T1	ATP-dependent RNA helicase dhx37
intracellular organelle	FUN_034474-T1	Probable phospholipid-transporting ATPase IF
intracellular organelle	FUN_034477-T1	5-hydroxytryptamine receptor 4
intracellular organelle	FUN_034482-T1	Anaphase-promoting complex subunit 23
intracellular organelle	FUN_034483-T1	Serine/arginine repetitive matrix protein 1
intracellular organelle	FUN_034485-T1	transcription elongation regulator
intracellular organelle	FUN_034486-T1	Phosphatidylinositol 4-kinase type 2-beta
intracellular organelle	FUN_034487-T1	Phosphatidylinositol 4-kinase type 2-beta
intracellular organelle	FUN_034489-T1	Interferon-induced helicase C domain-containing protein 1
intracellular organelle	FUN_034493-T1	Interferon-induced helicase C domain-containing protein 1
intracellular organelle	FUN_034525-T1	AP-1 complex subunit sigma-2
intracellular organelle	FUN_034531-T1	Peptide methionine sulfoxide reductase B3
intracellular organelle	FUN_034538-T1	Transducin (beta)-like 1 X-linked receptor 1
intracellular organelle	FUN_034539-T1	E3 ubiquitin-protein ligase rnf13
intracellular organelle	FUN_034544-T1	Eukaryotic initiation factor 4A-I
intracellular organelle	FUN_034545-T1	Eukaryotic initiation factor 4A-I
intracellular organelle	FUN_034566-T1	ATP-dependent RNA helicase ddx3x
intracellular organelle	FUN_034569-T1	E3 ubiquitin-protein ligase rnf13
intracellular organelle	FUN_034601-T1	4-hydroxy-2-oxoglutarate aldolase, mitochondrial
intracellular organelle	FUN_034610-T1	EFh
intracellular organelle	FUN_034611-T1	Tctex1 domain-containing protein 2
intracellular organelle	FUN_034615-T1	Heparan sulfate 6-O-sulfotransferase 3
intracellular organelle	FUN_034617-T1	mitochondrial membrane protein
intracellular organelle	FUN_034625-T1	Charged multivesicular body protein 3
intracellular organelle	FUN_034630-T1	Pyruvate dehydrogenase E1 component subunit alpha, somatic form, mitochondrial
intracellular organelle	FUN_034632-T1	Pyruvate dehydrogenase E1 component subunit alpha, somatic form, mitochondrial
intracellular organelle	FUN_034643-T1	Lysine-specific demethylase 3A
intracellular organelle	FUN_034665-T1	DNA cross-link repair 1A protein
intracellular organelle	FUN_034667-T1	Beta-1,3-N-acetylgalactosaminyltransferase 2
intracellular organelle	FUN_034671-T1	Alpha-2B adrenergic receptor
intracellular organelle	FUN_034695-T1	60S ribosomal protein L35A
intracellular organelle	FUN_034705-T1	cytochrome P450 2 sub U member 1
intracellular organelle	FUN_034706-T1	Eukaryotic translation initiation factor 2A
intracellular organelle	FUN_034707-T1	Eukaryotic translation initiation factor 2A
intracellular organelle	FUN_034712-T1	Rho guanine nucleotide exchange factor 7
intracellular organelle	FUN_034720-T1	DNA polymerase delta subunit 3
intracellular organelle	FUN_034728-T1	Intraflagellar transport protein 80
intracellular organelle	FUN_034760-T1	Mediator of RNA polymerase II transcription subunit 4
intracellular organelle	FUN_034762-T1	Putative glycerol kinase 5
intracellular organelle	FUN_034764-T1	DDRGK domain-containing protein 1
intracellular organelle	FUN_034787-T1	anaphase promoting complex subunit cdc16
intracellular organelle	FUN_034788-T1	FUN14 domain-containing protein 1
intracellular organelle	FUN_034790-T1	Lysine-specific demethylase 6A
intracellular organelle	FUN_034792-T1	Methylosome subunit pICln
intracellular organelle	FUN_034806-T1	Ras- protein Rab6
intracellular organelle	FUN_034806-T2	Ras- protein Rab6, variant 2
intracellular organelle	FUN_034810-T1	beta' subunit
intracellular organelle	FUN_034812-T1	Starch binding domain 1
intracellular organelle	FUN_034820-T1	Sodium/hydrogen exchanger 7
intracellular organelle	FUN_034822-T1	Sodium hydrogen exchanger
intracellular organelle	FUN_034823-T1	Starch binding domain 1
intracellular organelle	FUN_034843-T1	Sperm flagellar protein 1
intracellular organelle	FUN_034845-T1	Sperm flagellar protein 1
intracellular organelle	FUN_034846-T1	Sperm flagellar protein 1
intracellular organelle	FUN_034852-T1	Sperm flagellar protein 1
intracellular organelle	FUN_034881-T1	replication factor C subunit 4
intracellular organelle	FUN_034887-T1	myosin 3
intracellular organelle	FUN_034890-T1	Progestin and adipoQ receptor member
intracellular organelle	FUN_034891-T1	Endoplasmic reticulum-Golgi intermediate compartment protein 1
intracellular organelle	FUN_034896-T1	fucosyltransferase 1 (galactoside 2-alpha-L-fucosyltransferase, H blood group)
intracellular organelle	FUN_034897-T1	Phospholipid scramblase 3
intracellular organelle	FUN_034898-T1	Structural maintenance of chromosomes protein 4
intracellular organelle	FUN_034899-T1	Structural maintenance of chromosomes protein 4
intracellular organelle	FUN_034901-T1	Solute carrier 2 (Facilitated glucose transporter) member 8
intracellular organelle	FUN_034904-T1	E3 ubiquitin-protein ligase march5
intracellular organelle	FUN_034908-T1	Cytochrome c oxidase subunit 1
intracellular organelle	FUN_034910-T1	cd38 molecule
intracellular organelle	FUN_034935-T1	Serine/threonine-protein phosphatase 2A regulatory subunit B'' subunit beta
intracellular organelle	FUN_034936-T1	Serine/threonine-protein phosphatase 2A regulatory subunit B'' subunit alpha
intracellular organelle	FUN_034946-T1	Dynein heavy chain 2, axonemal
intracellular organelle	FUN_034947-T1	Proline-, glutamic acid- and leucine-rich protein 1
intracellular organelle	FUN_034950-T1	Importin subunit alpha-4
intracellular organelle	FUN_034951-T1	Importin subunit alpha
intracellular organelle	FUN_034951-T2	Importin subunit alpha, variant 2
intracellular organelle	FUN_034954-T1	Ectonucleoside triphosphate diphosphohydrolase 4
intracellular organelle	FUN_034958-T1	Sideroflexin-1
intracellular organelle	FUN_034960-T1	Dedicator of cytokinesis protein 5
intracellular organelle	FUN_034990-T1	NHL repeat-containing protein 2
intracellular organelle	FUN_035010-T1	Cullin-4A
intracellular organelle	FUN_035011-T1	Cullin-4
intracellular organelle	FUN_035051-T1	coiled-coil domain containing 15
intracellular organelle	FUN_035053-T1	coiled-coil domain containing 15
intracellular organelle	FUN_035060-T1	pre-rRNA processing protein
intracellular organelle	FUN_035062-T1	pre-rRNA processing protein
intracellular organelle	FUN_035063-T1	pre-rRNA processing protein
intracellular organelle	FUN_035097-T1	Protein DETOXIFICATION 47, chloroplastic
intracellular organelle	FUN_035117-T1	LIM and senescent cell antigen-like-containing domain protein 1
intracellular organelle	FUN_035125-T1	Calpain-6
intracellular organelle	FUN_035146-T1	acid-sensing (proton-gated) ion channel
intracellular organelle	FUN_035164-T1	NK3 homeobox 2
intracellular organelle	FUN_035184-T1	transmembrane 9 super member 2
intracellular organelle	FUN_035186-T1	Retinoblastoma-associated protein
intracellular organelle	FUN_035187-T1	Retinoblastoma-associated protein
intracellular organelle	FUN_035188-T1	Signal peptidase complex subunit 2
intracellular organelle	FUN_035190-T1	Intraflagellar transport protein 81
intracellular organelle	FUN_035195-T1	Cytosolic phospholipase A2
intracellular organelle	FUN_035198-T1	ubiquitin-protein transferase activating protein
intracellular organelle	FUN_035203-T1	Arginine and glutamate-rich protein 1
intracellular organelle	FUN_035204-T1	Histone-lysine N-methyltransferase NSD3
intracellular organelle	FUN_035230-T1	Cullin-3
intracellular organelle	FUN_035238-T1	ribosome biosynthesis protein
intracellular organelle	FUN_035241-T1	Ventral anterior homeobox 2
intracellular organelle	FUN_035243-T1	Amiloride-sensitive sodium channel
intracellular organelle	FUN_035251-T1	3-ketoacyl-CoA thiolase with broad chain length specificity
intracellular organelle	FUN_035255-T1	ATP-dependent DNA helicase MER3
intracellular organelle	FUN_035257-T1	ATP-dependent DNA helicase MER3
intracellular organelle	FUN_035294-T1	WD repeat-containing protein 11
intracellular organelle	FUN_035295-T1	WD repeat-containing protein 11
intracellular organelle	FUN_035299-T1	activating signal cointegrator 1 complex subunit
intracellular organelle	FUN_035366-T1	mRNA splicing protein
intracellular organelle	FUN_035403-T1	Catenin alpha-2
intracellular organelle	FUN_035437-T1	Stress-70 protein, mitochondrial
intracellular organelle	FUN_035451-T1	U2 snRNP-associated SURP domain-containing protein
intracellular organelle	FUN_035487-T1	von Willebrand factor A domain-containing protein 8
intracellular organelle	FUN_035488-T1	von Willebrand factor A domain-containing protein 8
intracellular organelle	FUN_035493-T1	Heat shock 70 kDa protein 13
intracellular organelle	FUN_035527-T1	Mediator of RNA polymerase II transcription subunit 12-like protein
intracellular organelle	FUN_035528-T1	Mediator of RNA polymerase II transcription subunit 12-like protein
intracellular organelle	FUN_035535-T1	mo25 protein
intracellular organelle	FUN_035537-T1	DnaJ sub C member 3
intracellular organelle	FUN_035551-T1	Choline-phosphate cytidylyltransferase B
intracellular organelle	FUN_035562-T1	Fibroblast growth factor receptor-like 1
intracellular organelle	FUN_035567-T1	Protein DETOXIFICATION 47, chloroplastic
intracellular organelle	FUN_035568-T1	E2-like enzyme
intracellular organelle	FUN_035590-T1	Coiled-coil domain-containing protein 39
intracellular organelle	FUN_035596-T1	succinate-CoA ligase, alpha subunit
intracellular organelle	FUN_035622-T1	Zinc finger protein ZIC 4
intracellular organelle	FUN_035623-T1	Zinc finger protein ZIC 4
intracellular organelle	FUN_035625-T1	Zinc finger protein ZIC 4
intracellular organelle	FUN_035630-T1	Dedicator of cytokinesis protein 9
intracellular organelle	FUN_035631-T1	Glypican-4
intracellular organelle	FUN_035643-T1	Mcm2-7 hexameric complex component
intracellular organelle	FUN_035644-T1	DCN1-like protein 1
intracellular organelle	FUN_035667-T1	G2/mitotic-specific cyclin-B3
intracellular organelle	FUN_035684-T1	Methanethiol oxidase
intracellular organelle	FUN_035695-T1	Regulator of G-protein signaling 14
intracellular organelle	FUN_035699-T1	Ribonuclease H2 subunit A
intracellular organelle	FUN_035701-T1	E3 ubiquitin-protein ligase dtx3l
intracellular organelle	FUN_035708-T1	1-acylglycerol-3-phosphate O-acyltransferase 6 (lysophosphatidic acid acyltransferase, zeta)
intracellular organelle	FUN_035722-T1	Calpain-6
intracellular organelle	FUN_035724-T1	Glioma pathoproteinsis- protein 1
intracellular organelle	FUN_035725-T1	Peptidase inhibitor 16
intracellular organelle	FUN_035732-T1	SET and MYND domain-containing protein 5
intracellular organelle	FUN_035740-T1	sulfotransferase, cytosolic, 1C, member
intracellular organelle	FUN_035743-T1	Calpain-6
intracellular organelle	FUN_035744-T1	Calpain-5
intracellular organelle	FUN_035754-T1	transcription termination factor, RNA polymerase II
intracellular organelle	FUN_035759-T1	Coiled-coil domain containing 67
intracellular organelle	FUN_035769-T1	DEAD (Asp-Glu-Ala-Asp) box polypeptide 58
intracellular organelle	FUN_035773-T1	Transforming acidic coiled-coil-containing protein 3
intracellular organelle	FUN_035785-T1	Acylpyruvase fahd1, mitochondrial
intracellular organelle	FUN_035800-T1	zinc finger, FYVE domain containing 27
intracellular organelle	FUN_035801-T1	Casein kinase II subunit alpha
intracellular organelle	FUN_035804-T1	Cilia- and flagella-associated protein 46
intracellular organelle	FUN_035806-T1	Cilia- and flagella-associated protein 46
intracellular organelle	FUN_035827-T1	3'-5' exoribonuclease 1
intracellular organelle	FUN_035828-T1	Serine/threonine-protein kinase haspin
intracellular organelle	FUN_035842-T1	Homeobox protein Nkx-6.2
intracellular organelle	FUN_035850-T1	Ancient ubiquitous protein 1
intracellular organelle	FUN_035852-T1	arylacetamide deacetylase-like
intracellular organelle	FUN_035858-T1	Carbon-nitrogen hydrolase
intracellular organelle	FUN_035879-T1	SM-like, degradation of cytoplasmic mRNAs and positively regulates transcription initiation
intracellular organelle	FUN_035886-T1	nucleotide exchange factor sil1
intracellular organelle	FUN_035891-T1	nucleotide exchange factor sil1
intracellular organelle	FUN_035897-T1	Disks large 1
intracellular organelle	FUN_035898-T1	Disks large 4
intracellular organelle	FUN_035945-T1	AMME syndrome candidate protein 1 protein
intracellular organelle	FUN_035957-T1	DNA-directed RNA polymerase II subunit RPB1
intracellular organelle	FUN_035964-T1	Fibronectin type 3 and ankyrin repeat domains protein 1
intracellular organelle	FUN_035975-T1	Calcium binding protein
intracellular organelle	FUN_035999-T1	Peptide methionine sulfoxide reductase B3
intracellular organelle	FUN_036004-T1	Zinc finger protein
intracellular organelle	FUN_036023-T1	28S ribosomal protein S18c, mitochondrial
intracellular organelle	FUN_036027-T1	DNA polymerase alpha catalytic subunit
intracellular organelle	FUN_036031-T1	Syntaxin-18
intracellular organelle	FUN_036056-T1	Alkaline ceramidase 3
intracellular organelle	FUN_036070-T1	ArfGAP with FG repeats 1
intracellular organelle	FUN_036072-T1	PCI domain-containing protein 2
intracellular organelle	FUN_036086-T1	Ras- protein Rap-2c
intracellular organelle	FUN_036087-T1	BRCA1 BRCA2-containing complex, subunit 3
intracellular organelle	FUN_036091-T1	ADP-ribose glycohydrolase ARH3
intracellular organelle	FUN_036092-T1	TATA box-binding protein-associated factor RNA polymerase I subunit B
intracellular organelle	FUN_036093-T1	TATA box-binding protein-associated factor RNA polymerase I subunit B
intracellular organelle	FUN_036125-T1	Carboxylesterase
intracellular organelle	FUN_036126-T1	Carboxylesterase
intracellular organelle	FUN_036128-T1	Carboxylesterase
intracellular organelle	FUN_036145-T1	GrpE protein 1, mitochondrial
intracellular organelle	FUN_036151-T1	adaptor- protein complex 5, sigma 1 subunit
intracellular organelle	FUN_036154-T1	Ras- protein Rab-28
intracellular organelle	FUN_036156-T1	nuclear fragile X mental retardation protein interacting protein 1
intracellular organelle	FUN_036175-T1	Poly(U)-binding-splicing factor puf60
intracellular organelle	FUN_036176-T1	Exonuclease 3'-5' domain-containing protein 2
intracellular organelle	FUN_036177-T1	E3 ubiquitin-protein ligase kcmf1
intracellular organelle	FUN_036180-T1	Retinal guanylyl cyclase 2
intracellular organelle	FUN_036191-T1	Mediator of RNA polymerase II transcription subunit 11
intracellular organelle	FUN_036193-T1	Long-chain-fatty-acid--CoA ligase 4
intracellular organelle	FUN_036204-T1	cell division cycle 25
intracellular organelle	FUN_036214-T1	Eukaryotic translation initiation factor 2-alpha kinase 3
intracellular organelle	FUN_036219-T1	Telomeric repeat-binding factor 2-interacting protein 1
intracellular organelle	FUN_036239-T1	Protein RRP5
intracellular organelle	FUN_036248-T1	omega-3 fatty acid receptor 1
intracellular organelle	FUN_036249-T1	called the H antigen which is an essential substrate for the final step in the
intracellular organelle	FUN_036251-T1	SAM domain and HD
intracellular organelle	FUN_036253-T1	SAM domain and HD
intracellular organelle	FUN_036260-T1	cAMP-dependent protein kinase
intracellular organelle	FUN_036264-T1	Importin-5
intracellular organelle	FUN_036268-T1	Lateral signaling target protein 2
intracellular organelle	FUN_036269-T1	Charged multivesicular body protein 7
intracellular organelle	FUN_036276-T1	Serine/threonine-protein kinase PAK 3
intracellular organelle	FUN_036286-T1	Bridging integrator 3
intracellular organelle	FUN_036295-T1	WD repeat and FYVE domain-containing protein 1
intracellular organelle	FUN_036295-T2	WD repeat and FYVE domain-containing protein 1, variant 2
intracellular organelle	FUN_036296-T1	U2 small nuclear ribonucleoprotein auxiliary factor 35 kDa subunit- protein 2
intracellular organelle	FUN_036315-T1	snoRNP complex protein nop56
intracellular organelle	FUN_036348-T1	Transmembrane anterior posterior transformation protein 1
intracellular organelle	FUN_036354-T1	Eef1a2p
intracellular organelle	FUN_036363-T1	receptor
intracellular organelle	FUN_036376-T1	tRNA pseudouridine synthase 1
intracellular organelle	FUN_036382-T1	respiration factor rsf1
intracellular organelle	FUN_036394-T1	Ras- protein Rab-24
intracellular organelle	FUN_036400-T1	dual specificity phosphatase 11 (RNA RNP complex 1-interacting)
intracellular organelle	FUN_036409-T1	receptor
intracellular organelle	FUN_036413-T1	DNA replication complex GINS protein SLD5
intracellular organelle	FUN_036432-T1	Sideroflexin-5
intracellular organelle	FUN_036443-T1	Homeobox protein emx2
intracellular organelle	FUN_036449-T1	exosome 3'->5 exonuclease subunit ski4 (Csl4)
intracellular organelle	FUN_036458-T1	WD repeat-containing protein 34
intracellular organelle	FUN_036459-T1	WD repeat-containing protein 34
intracellular organelle	FUN_036467-T1	Iron-sulfur clusters incorporation protein
intracellular organelle	FUN_036472-T1	39S ribosomal protein L43, mitochondrial
intracellular organelle	FUN_036476-T1	Transcription factor AP-2-alpha
intracellular organelle	FUN_036478-T1	Centrosomal protein of 19 kDa
intracellular organelle	FUN_036482-T1	Structural maintenance of chromosomes protein 3
intracellular organelle	FUN_036483-T1	Cytochrome c oxidase assembly protein cox15
intracellular organelle	FUN_036484-T1	Ubiquitin thioesterase Zranb1
intracellular organelle	FUN_036485-T1	Alpha-1,6-mannosyl-glycoprotein 2-beta-N-acetylglucosaminyltransferase
intracellular organelle	FUN_036486-T1	Alpha-1,6-mannosyl-glycoprotein 2-beta-N-acetylglucosaminyltransferase
intracellular organelle	FUN_036487-T1	KAT8 regulatory NSL complex subunit 3
intracellular organelle	FUN_036488-T1	KAT8 regulatory NSL complex subunit 3
intracellular organelle	FUN_036489-T1	dual specificity phosphatase 11 (RNA RNP complex 1-interacting)
intracellular organelle	FUN_036499-T1	inositol polyphosphate phosphatase-like 1
intracellular organelle	FUN_036504-T1	Gamma-tubulin complex component 3
intracellular organelle	FUN_036510-T1	Glutaredoxin 3
intracellular organelle	FUN_036511-T1	antigen p97 (melanoma associated) identified by monoclonal antibodies 133.2 and 96.5
intracellular organelle	FUN_036517-T1	NineTeen Complex (NTC) component
intracellular organelle	FUN_036520-T1	Integrator complex subunit 4
intracellular organelle	FUN_036522-T1	Integrator complex subunit 4
intracellular organelle	FUN_036523-T1	snoRNA-binding protein
intracellular organelle	FUN_036532-T1	nucleolar complex protein 14
intracellular organelle	FUN_036533-T1	nucleolar complex protein 14
intracellular organelle	FUN_036541-T1	26S proteasome non-ATPase regulatory subunit 1
intracellular organelle	FUN_036544-T1	26S proteasome non-ATPase regulatory subunit 1
intracellular organelle	FUN_036547-T1	Probable ATP-dependent RNA helicase ddx56
intracellular organelle	FUN_036548-T1	Pre-mRNA-splicing factor ATP-dependent RNA helicase dhx15
intracellular organelle	FUN_036551-T1	Transmembrane emp24 domain-containing protein 4
intracellular organelle	FUN_036559-T1	Ubiquitin-like domain-containing CTD phosphatase 1
intracellular organelle	FUN_036580-T1	Protein strawberry notch 1
intracellular organelle	FUN_036582-T1	ADP-ribosylation factor protein 3
intracellular organelle	FUN_036583-T1	NK2 homeobox 6
intracellular organelle	FUN_036586-T1	Lectin, galactoside-binding, soluble, 4
intracellular organelle	FUN_036589-T1	Transcription factor IIIB 50 kDa subunit
intracellular organelle	FUN_036598-T1	Phosphatidylglycerol/phosphatidylinositol transfer protein
intracellular organelle	FUN_036615-T1	integral membrane protein 2B
intracellular organelle	FUN_036622-T1	5'-nucleotidase domain-containing protein 3
intracellular organelle	FUN_036623-T1	Arylacetamide deacetylase-like 2
intracellular organelle	FUN_036624-T1	translation elongation factor EF-1 alpha
intracellular organelle	FUN_036626-T1	Arylacetamide deacetylase-like 2
intracellular organelle	FUN_036654-T1	Nucleolar protein 16
intracellular organelle	FUN_036658-T1	transforming growth factor beta regulator 1
intracellular organelle	FUN_036660-T1	meiosis-specific component of sister chromatid cohesion complex
intracellular organelle	FUN_036698-T1	actin binding protein
intracellular organelle	FUN_036704-T1	actin binding protein
intracellular organelle	FUN_036717-T1	BTB (POZ) domain containing 16
intracellular organelle	FUN_036718-T1	BTB (POZ) domain containing 16
intracellular organelle	FUN_036719-T1	BTB (POZ) domain containing 16
intracellular organelle	FUN_036720-T1	Lipase maturation factor 1
intracellular organelle	FUN_036744-T1	tRNA-histidine guanylyltransferase 1-like
intracellular organelle	FUN_036746-T1	antigen identified by monoclonal antibody Ki-67
intracellular organelle	FUN_036747-T1	antigen identified by monoclonal antibody Ki-67
intracellular organelle	FUN_036751-T1	UDP-glucose:glycoprotein glucosyltransferase 2
intracellular organelle	FUN_036752-T1	UDP-glucose:glycoprotein glucosyltransferase 2
intracellular organelle	FUN_036756-T1	Alpha-centractin
intracellular organelle	FUN_036780-T1	Serine/arginine repetitive matrix protein 2
intracellular organelle	FUN_036799-T1	neutral cholesterol ester hydrolase 1
intracellular organelle	FUN_036814-T1	G protein-coupled receptor kinase 5
intracellular organelle	FUN_036841-T1	CXC
intracellular organelle	FUN_036842-T1	WD repeat-containing protein 24
intracellular organelle	FUN_036859-T1	H/ACA ribonucleoprotein complex subunit dkc1
intracellular organelle	FUN_036860-T1	excision repair cross-complementing rodent repair deficiency, complementation group 5
intracellular organelle	FUN_036864-T1	Fibronectin type III domain-containing protein 3B
intracellular organelle	FUN_036870-T1	regulator of nonsense transcription
intracellular organelle	FUN_036871-T1	SH3 and PX domain-containing protein 2B
intracellular organelle	FUN_036875-T1	Clathrin interactor 1
intracellular organelle	FUN_036885-T1	elongation factor EF-G
intracellular organelle	FUN_036899-T1	HMG (high mobility group) box SOX-14
intracellular organelle	FUN_036902-T1	DNA-binding transcription factor yap1
intracellular organelle	FUN_036907-T1	BTB/POZ domain-containing protein 3
intracellular organelle	FUN_036927-T1	RAD52 motif 1
intracellular organelle	FUN_036937-T1	Protein T2
intracellular organelle	FUN_036942-T1	2-acylglycerol O-acyltransferase 2
intracellular organelle	FUN_036946-T1	X-ray radiation resistance-associated protein 1
intracellular organelle	FUN_036985-T1	DCC-interacting protein 13-alpha
intracellular organelle	FUN_036994-T1	Major facilitator super domain-containing protein 10
intracellular organelle	FUN_036996-T1	Major facilitator super domain-containing protein 10
intracellular organelle	FUN_037002-T1	Muscleblind-like protein 1
intracellular organelle	FUN_037019-T1	WD repeat-containing protein 44
intracellular organelle	FUN_037044-T1	Transcription factor Dp-2
intracellular organelle	FUN_037047-T1	Membrane magnesium transporter 1
intracellular organelle	FUN_037086-T1	Ubiquitin-protein ligase
intracellular organelle	FUN_037094-T1	Golgi Transport
intracellular organelle	FUN_037127-T1	FERM domain-containing protein 7
intracellular organelle	FUN_037135-T1	Sphingolipid delta(4)-desaturase DES1
intracellular organelle	FUN_037162-T1	5-hydroxytryptamine receptor 4
intracellular organelle	FUN_037165-T1	protein kinase
intracellular organelle	FUN_037178-T1	Pantothenate kinase 1
intracellular organelle	FUN_037179-T1	spermatoproteinsis associated 24
intracellular organelle	FUN_037184-T1	Renin receptor
intracellular organelle	FUN_037194-T1	mitotic spindle checkpoint protein Bub3
intracellular organelle	FUN_037198-T1	mms19 nucleotide excision repair
intracellular organelle	FUN_037199-T1	mms19 nucleotide excision repair
intracellular organelle	FUN_037201-T1	mms19 nucleotide excision repair
intracellular organelle	FUN_037215-T1	E3 ubiquitin-protein transferase rmnd5a
intracellular organelle	FUN_037227-T1	Serpin peptidase inhibitor, clade B (Ovalbumin), member
intracellular organelle	FUN_037234-T1	Chitinase domain-containing protein 1
intracellular organelle	FUN_037239-T1	Integrator complex subunit 6
intracellular organelle	FUN_037242-T1	Ribonuclease P protein subunit p38
intracellular organelle	FUN_037245-T1	Ribonuclease H2 subunit B
intracellular organelle	FUN_037261-T1	Eukaryotic translation initiation factor 3 subunit A
intracellular organelle	FUN_037267-T1	Peptidyl-prolyl cis-trans isomerase pin4
intracellular organelle	FUN_037272-T1	Carbohydrate sulfotransferase 15
intracellular organelle	FUN_037300-T1	Transcription initiation factor TFIID subunit 9B
intracellular organelle	FUN_037301-T1	COP9 signalosome complex subunit 6
intracellular organelle	FUN_037302-T1	Nuclear corepressor for KRAB domain-containing zinc finger proteins (KRAB-ZFPs)
intracellular organelle	FUN_037306-T1	Palmitoyltransferase zdhhc16
intracellular organelle	FUN_037312-T1	TIR
intracellular organelle	FUN_037334-T1	adrenoceptor alpha
intracellular organelle	FUN_037357-T1	DNA-directed RNA polymerase II subunit RPB2
intracellular organelle	FUN_037366-T1	Phosphatidylinositol 3,4,5-trisphosphate 3-phosphatase tpte2
intracellular organelle	FUN_037378-T1	Renin receptor
intracellular organelle	FUN_037379-T1	Renin receptor
intracellular organelle	FUN_037393-T1	Transforming acidic coiled-coil-containing protein 2
intracellular organelle	FUN_037395-T1	RING finger protein 37
intracellular organelle	FUN_037407-T1	WD repeat-containing protein 11
intracellular organelle	FUN_037409-T1	WD repeat-containing protein 11
intracellular organelle	FUN_037410-T1	THO complex subunit 3
intracellular organelle	FUN_037413-T1	janus kinase and
intracellular organelle	FUN_037422-T1	Protein phosphatase 1L
intracellular organelle	FUN_037426-T1	Dynactin subunit 1
intracellular organelle	FUN_037427-T1	Dynactin subunit 1
intracellular organelle	FUN_037451-T1	Heme-binding protein 2
intracellular organelle	FUN_037452-T1	TNFAIP3 interacting protein 2
intracellular organelle	FUN_037454-T1	Casein kinase I isoform alpha
intracellular organelle	FUN_037488-T1	Pentatricopeptide repeat domain 3
intracellular organelle	FUN_037489-T1	Dual specificity protein phosphatase 4
intracellular organelle	FUN_037494-T1	splicing factor 3a, subunit 1
intracellular organelle	FUN_037543-T1	3'-5' exoribonuclease 1
intracellular organelle	FUN_037568-T1	Cilia- and flagella-associated protein 46
membrane-bounded organelle	FUN_034091-T1	proline-rich nuclear receptor coactivator 1
membrane-bounded organelle	FUN_034094-T1	E3 ubiquitin-protein ligase rnf38
membrane-bounded organelle	FUN_034096-T1	cell division cycle 25
membrane-bounded organelle	FUN_034101-T1	Ectonucleoside triphosphate diphosphohydrolase 1
membrane-bounded organelle	FUN_034114-T1	proline-rich nuclear receptor coactivator 1
membrane-bounded organelle	FUN_034119-T1	SAM domain and HD
membrane-bounded organelle	FUN_034120-T1	carboxypeptidase C prc1
membrane-bounded organelle	FUN_034130-T1	Cytoplasmic polyadenylation element-binding protein 2
membrane-bounded organelle	FUN_034133-T1	Cytoplasmic polyadenylation element binding protein
membrane-bounded organelle	FUN_034134-T1	p21-activated kinase 1
membrane-bounded organelle	FUN_034135-T1	E3 ubiquitin-protein ligase march5
membrane-bounded organelle	FUN_034137-T1	Meningioma expressed antigen 5 (Hyaluronidase)
membrane-bounded organelle	FUN_034148-T1	DEAD (Asp-Glu-Ala-Asp) box polypeptide 41
membrane-bounded organelle	FUN_034152-T1	Transcription factor lbx1
membrane-bounded organelle	FUN_034155-T1	Zinc finger, C3HC4 type (RING finger)
membrane-bounded organelle	FUN_034162-T1	Nucleolar complex protein 3
membrane-bounded organelle	FUN_034164-T1	Starch binding domain 1
membrane-bounded organelle	FUN_034165-T1	Starch binding domain 1
membrane-bounded organelle	FUN_034173-T1	Msh homeobox
membrane-bounded organelle	FUN_034175-T1	PDZ domain containing 7
membrane-bounded organelle	FUN_034196-T1	Protein-tyrosine sulfotransferase 1
membrane-bounded organelle	FUN_034197-T1	Mannose-P-dolichol utilization defect 1 protein
membrane-bounded organelle	FUN_034228-T1	RNA-binding motif protein, X-linked 2
membrane-bounded organelle	FUN_034252-T1	NADH:ubiquinone oxidoreductase, ndufb6/B17 subunit
membrane-bounded organelle	FUN_034253-T1	DEAD H (Asp-Glu-Ala-Asp His) box helicase 11
membrane-bounded organelle	FUN_034265-T1	UDP-glucuronic acid decarboxylase 1
membrane-bounded organelle	FUN_034315-T1	V-type proton ATPase subunit B
membrane-bounded organelle	FUN_034342-T1	baculoviral IAP repeat containing 7
membrane-bounded organelle	FUN_034365-T1	Beta-arrestin-2
membrane-bounded organelle	FUN_034367-T1	Beta-arrestin-1
membrane-bounded organelle	FUN_034387-T1	baculoviral IAP repeat containing 7
membrane-bounded organelle	FUN_034462-T1	Glutamine amidotransferase-like class 1 domain-containing protein 3A, mitochondrial
membrane-bounded organelle	FUN_034463-T1	EP300-interacting inhibitor of differentiation 3
membrane-bounded organelle	FUN_034471-T1	ATP-dependent RNA helicase dhx37
membrane-bounded organelle	FUN_034474-T1	Probable phospholipid-transporting ATPase IF
membrane-bounded organelle	FUN_034477-T1	5-hydroxytryptamine receptor 4
membrane-bounded organelle	FUN_034482-T1	Anaphase-promoting complex subunit 23
membrane-bounded organelle	FUN_034485-T1	transcription elongation regulator
membrane-bounded organelle	FUN_034486-T1	Phosphatidylinositol 4-kinase type 2-beta
membrane-bounded organelle	FUN_034487-T1	Phosphatidylinositol 4-kinase type 2-beta
membrane-bounded organelle	FUN_034489-T1	Interferon-induced helicase C domain-containing protein 1
membrane-bounded organelle	FUN_034493-T1	Interferon-induced helicase C domain-containing protein 1
membrane-bounded organelle	FUN_034525-T1	AP-1 complex subunit sigma-2
membrane-bounded organelle	FUN_034531-T1	Peptide methionine sulfoxide reductase B3
membrane-bounded organelle	FUN_034538-T1	Transducin (beta)-like 1 X-linked receptor 1
membrane-bounded organelle	FUN_034539-T1	E3 ubiquitin-protein ligase rnf13
membrane-bounded organelle	FUN_034544-T1	Eukaryotic initiation factor 4A-I
membrane-bounded organelle	FUN_034545-T1	Eukaryotic initiation factor 4A-I
membrane-bounded organelle	FUN_034566-T1	ATP-dependent RNA helicase ddx3x
membrane-bounded organelle	FUN_034569-T1	E3 ubiquitin-protein ligase rnf13
membrane-bounded organelle	FUN_034601-T1	4-hydroxy-2-oxoglutarate aldolase, mitochondrial
membrane-bounded organelle	FUN_034615-T1	Heparan sulfate 6-O-sulfotransferase 3
membrane-bounded organelle	FUN_034617-T1	mitochondrial membrane protein
membrane-bounded organelle	FUN_034625-T1	Charged multivesicular body protein 3
membrane-bounded organelle	FUN_034630-T1	Pyruvate dehydrogenase E1 component subunit alpha, somatic form, mitochondrial
membrane-bounded organelle	FUN_034632-T1	Pyruvate dehydrogenase E1 component subunit alpha, somatic form, mitochondrial
membrane-bounded organelle	FUN_034643-T1	Lysine-specific demethylase 3A
membrane-bounded organelle	FUN_034665-T1	DNA cross-link repair 1A protein
membrane-bounded organelle	FUN_034667-T1	Beta-1,3-N-acetylgalactosaminyltransferase 2
membrane-bounded organelle	FUN_034671-T1	Alpha-2B adrenergic receptor
membrane-bounded organelle	FUN_034705-T1	cytochrome P450 2 sub U member 1
membrane-bounded organelle	FUN_034712-T1	Rho guanine nucleotide exchange factor 7
membrane-bounded organelle	FUN_034720-T1	DNA polymerase delta subunit 3
membrane-bounded organelle	FUN_034760-T1	Mediator of RNA polymerase II transcription subunit 4
membrane-bounded organelle	FUN_034762-T1	Putative glycerol kinase 5
membrane-bounded organelle	FUN_034764-T1	DDRGK domain-containing protein 1
membrane-bounded organelle	FUN_034787-T1	anaphase promoting complex subunit cdc16
membrane-bounded organelle	FUN_034788-T1	FUN14 domain-containing protein 1
membrane-bounded organelle	FUN_034790-T1	Lysine-specific demethylase 6A
membrane-bounded organelle	FUN_034792-T1	Methylosome subunit pICln
membrane-bounded organelle	FUN_034806-T1	Ras- protein Rab6
membrane-bounded organelle	FUN_034806-T2	Ras- protein Rab6, variant 2
membrane-bounded organelle	FUN_034810-T1	beta' subunit
membrane-bounded organelle	FUN_034812-T1	Starch binding domain 1
membrane-bounded organelle	FUN_034820-T1	Sodium/hydrogen exchanger 7
membrane-bounded organelle	FUN_034822-T1	Sodium hydrogen exchanger
membrane-bounded organelle	FUN_034823-T1	Starch binding domain 1
membrane-bounded organelle	FUN_034881-T1	replication factor C subunit 4
membrane-bounded organelle	FUN_034887-T1	myosin 3
membrane-bounded organelle	FUN_034890-T1	Progestin and adipoQ receptor member
membrane-bounded organelle	FUN_034891-T1	Endoplasmic reticulum-Golgi intermediate compartment protein 1
membrane-bounded organelle	FUN_034896-T1	fucosyltransferase 1 (galactoside 2-alpha-L-fucosyltransferase, H blood group)
membrane-bounded organelle	FUN_034897-T1	Phospholipid scramblase 3
membrane-bounded organelle	FUN_034898-T1	Structural maintenance of chromosomes protein 4
membrane-bounded organelle	FUN_034899-T1	Structural maintenance of chromosomes protein 4
membrane-bounded organelle	FUN_034901-T1	Solute carrier 2 (Facilitated glucose transporter) member 8
membrane-bounded organelle	FUN_034904-T1	E3 ubiquitin-protein ligase march5
membrane-bounded organelle	FUN_034908-T1	Cytochrome c oxidase subunit 1
membrane-bounded organelle	FUN_034910-T1	cd38 molecule
membrane-bounded organelle	FUN_034935-T1	Serine/threonine-protein phosphatase 2A regulatory subunit B'' subunit beta
membrane-bounded organelle	FUN_034936-T1	Serine/threonine-protein phosphatase 2A regulatory subunit B'' subunit alpha
membrane-bounded organelle	FUN_034947-T1	Proline-, glutamic acid- and leucine-rich protein 1
membrane-bounded organelle	FUN_034950-T1	Importin subunit alpha-4
membrane-bounded organelle	FUN_034951-T1	Importin subunit alpha
membrane-bounded organelle	FUN_034951-T2	Importin subunit alpha, variant 2
membrane-bounded organelle	FUN_034954-T1	Ectonucleoside triphosphate diphosphohydrolase 4
membrane-bounded organelle	FUN_034958-T1	Sideroflexin-1
membrane-bounded organelle	FUN_034960-T1	Dedicator of cytokinesis protein 5
membrane-bounded organelle	FUN_034990-T1	NHL repeat-containing protein 2
membrane-bounded organelle	FUN_035010-T1	Cullin-4A
membrane-bounded organelle	FUN_035011-T1	Cullin-4
membrane-bounded organelle	FUN_035060-T1	pre-rRNA processing protein
membrane-bounded organelle	FUN_035062-T1	pre-rRNA processing protein
membrane-bounded organelle	FUN_035063-T1	pre-rRNA processing protein
membrane-bounded organelle	FUN_035097-T1	Protein DETOXIFICATION 47, chloroplastic
membrane-bounded organelle	FUN_035117-T1	LIM and senescent cell antigen-like-containing domain protein 1
membrane-bounded organelle	FUN_035146-T1	acid-sensing (proton-gated) ion channel
membrane-bounded organelle	FUN_035164-T1	NK3 homeobox 2
membrane-bounded organelle	FUN_035184-T1	transmembrane 9 super member 2
membrane-bounded organelle	FUN_035186-T1	Retinoblastoma-associated protein
membrane-bounded organelle	FUN_035187-T1	Retinoblastoma-associated protein
membrane-bounded organelle	FUN_035188-T1	Signal peptidase complex subunit 2
membrane-bounded organelle	FUN_035195-T1	Cytosolic phospholipase A2
membrane-bounded organelle	FUN_035198-T1	ubiquitin-protein transferase activating protein
membrane-bounded organelle	FUN_035203-T1	Arginine and glutamate-rich protein 1
membrane-bounded organelle	FUN_035204-T1	Histone-lysine N-methyltransferase NSD3
membrane-bounded organelle	FUN_035230-T1	Cullin-3
membrane-bounded organelle	FUN_035238-T1	ribosome biosynthesis protein
membrane-bounded organelle	FUN_035241-T1	Ventral anterior homeobox 2
membrane-bounded organelle	FUN_035251-T1	3-ketoacyl-CoA thiolase with broad chain length specificity
membrane-bounded organelle	FUN_035255-T1	ATP-dependent DNA helicase MER3
membrane-bounded organelle	FUN_035257-T1	ATP-dependent DNA helicase MER3
membrane-bounded organelle	FUN_035299-T1	activating signal cointegrator 1 complex subunit
membrane-bounded organelle	FUN_035366-T1	mRNA splicing protein
membrane-bounded organelle	FUN_035403-T1	Catenin alpha-2
membrane-bounded organelle	FUN_035437-T1	Stress-70 protein, mitochondrial
membrane-bounded organelle	FUN_035451-T1	U2 snRNP-associated SURP domain-containing protein
membrane-bounded organelle	FUN_035487-T1	von Willebrand factor A domain-containing protein 8
membrane-bounded organelle	FUN_035488-T1	von Willebrand factor A domain-containing protein 8
membrane-bounded organelle	FUN_035493-T1	Heat shock 70 kDa protein 13
membrane-bounded organelle	FUN_035527-T1	Mediator of RNA polymerase II transcription subunit 12-like protein
membrane-bounded organelle	FUN_035528-T1	Mediator of RNA polymerase II transcription subunit 12-like protein
membrane-bounded organelle	FUN_035535-T1	mo25 protein
membrane-bounded organelle	FUN_035537-T1	DnaJ sub C member 3
membrane-bounded organelle	FUN_035551-T1	Choline-phosphate cytidylyltransferase B
membrane-bounded organelle	FUN_035562-T1	Fibroblast growth factor receptor-like 1
membrane-bounded organelle	FUN_035567-T1	Protein DETOXIFICATION 47, chloroplastic
membrane-bounded organelle	FUN_035568-T1	E2-like enzyme
membrane-bounded organelle	FUN_035596-T1	succinate-CoA ligase, alpha subunit
membrane-bounded organelle	FUN_035622-T1	Zinc finger protein ZIC 4
membrane-bounded organelle	FUN_035623-T1	Zinc finger protein ZIC 4
membrane-bounded organelle	FUN_035625-T1	Zinc finger protein ZIC 4
membrane-bounded organelle	FUN_035630-T1	Dedicator of cytokinesis protein 9
membrane-bounded organelle	FUN_035631-T1	Glypican-4
membrane-bounded organelle	FUN_035643-T1	Mcm2-7 hexameric complex component
membrane-bounded organelle	FUN_035644-T1	DCN1-like protein 1
membrane-bounded organelle	FUN_035667-T1	G2/mitotic-specific cyclin-B3
membrane-bounded organelle	FUN_035684-T1	Methanethiol oxidase
membrane-bounded organelle	FUN_035695-T1	Regulator of G-protein signaling 14
membrane-bounded organelle	FUN_035699-T1	Ribonuclease H2 subunit A
membrane-bounded organelle	FUN_035701-T1	E3 ubiquitin-protein ligase dtx3l
membrane-bounded organelle	FUN_035708-T1	1-acylglycerol-3-phosphate O-acyltransferase 6 (lysophosphatidic acid acyltransferase, zeta)
membrane-bounded organelle	FUN_035724-T1	Glioma pathoproteinsis- protein 1
membrane-bounded organelle	FUN_035725-T1	Peptidase inhibitor 16
membrane-bounded organelle	FUN_035732-T1	SET and MYND domain-containing protein 5
membrane-bounded organelle	FUN_035740-T1	sulfotransferase, cytosolic, 1C, member
membrane-bounded organelle	FUN_035754-T1	transcription termination factor, RNA polymerase II
membrane-bounded organelle	FUN_035769-T1	DEAD (Asp-Glu-Ala-Asp) box polypeptide 58
membrane-bounded organelle	FUN_035779-T1	Sodium-dependent multivitamin transporter
membrane-bounded organelle	FUN_035785-T1	Acylpyruvase fahd1, mitochondrial
membrane-bounded organelle	FUN_035800-T1	zinc finger, FYVE domain containing 27
membrane-bounded organelle	FUN_035801-T1	Casein kinase II subunit alpha
membrane-bounded organelle	FUN_035827-T1	3'-5' exoribonuclease 1
membrane-bounded organelle	FUN_035828-T1	Serine/threonine-protein kinase haspin
membrane-bounded organelle	FUN_035842-T1	Homeobox protein Nkx-6.2
membrane-bounded organelle	FUN_035850-T1	Ancient ubiquitous protein 1
membrane-bounded organelle	FUN_035852-T1	arylacetamide deacetylase-like
membrane-bounded organelle	FUN_035858-T1	Carbon-nitrogen hydrolase
membrane-bounded organelle	FUN_035879-T1	SM-like, degradation of cytoplasmic mRNAs and positively regulates transcription initiation
membrane-bounded organelle	FUN_035886-T1	nucleotide exchange factor sil1
membrane-bounded organelle	FUN_035891-T1	nucleotide exchange factor sil1
membrane-bounded organelle	FUN_035897-T1	Disks large 1
membrane-bounded organelle	FUN_035898-T1	Disks large 4
membrane-bounded organelle	FUN_035945-T1	AMME syndrome candidate protein 1 protein
membrane-bounded organelle	FUN_035957-T1	DNA-directed RNA polymerase II subunit RPB1
membrane-bounded organelle	FUN_035964-T1	Fibronectin type 3 and ankyrin repeat domains protein 1
membrane-bounded organelle	FUN_035975-T1	Calcium binding protein
membrane-bounded organelle	FUN_035999-T1	Peptide methionine sulfoxide reductase B3
membrane-bounded organelle	FUN_036004-T1	Zinc finger protein
membrane-bounded organelle	FUN_036023-T1	28S ribosomal protein S18c, mitochondrial
membrane-bounded organelle	FUN_036027-T1	DNA polymerase alpha catalytic subunit
membrane-bounded organelle	FUN_036031-T1	Syntaxin-18
membrane-bounded organelle	FUN_036056-T1	Alkaline ceramidase 3
membrane-bounded organelle	FUN_036070-T1	ArfGAP with FG repeats 1
membrane-bounded organelle	FUN_036072-T1	PCI domain-containing protein 2
membrane-bounded organelle	FUN_036086-T1	Ras- protein Rap-2c
membrane-bounded organelle	FUN_036087-T1	BRCA1 BRCA2-containing complex, subunit 3
membrane-bounded organelle	FUN_036091-T1	ADP-ribose glycohydrolase ARH3
membrane-bounded organelle	FUN_036092-T1	TATA box-binding protein-associated factor RNA polymerase I subunit B
[truncated: 545 more rows]

## Sheet: MOLECULAR FUNCTION
GO term	Gene code	Annotation	Unique Genes Molecular Function
RNA binding	FUN_034119-T1	SAM domain and HD	FUN_036541-T1	26S proteasome non-ATPase regulatory subunit 1
RNA binding	FUN_034130-T1	Cytoplasmic polyadenylation element-binding protein 2	FUN_036544-T1	26S proteasome non-ATPase regulatory subunit 1
RNA binding	FUN_034130-T1	Cytoplasmic polyadenylation element-binding protein 2	FUN_035827-T1	3'-5' exoribonuclease 1
RNA binding	FUN_034133-T1	Cytoplasmic polyadenylation element binding protein	FUN_037543-T1	3'-5' exoribonuclease 1
RNA binding	FUN_034133-T1	Cytoplasmic polyadenylation element binding protein	FUN_035251-T1	3-ketoacyl-CoA thiolase with broad chain length specificity
RNA binding	FUN_034134-T1	p21-activated kinase 1	FUN_034601-T1	4-hydroxy-2-oxoglutarate aldolase, mitochondrial
RNA binding	FUN_034228-T1	RNA-binding motif protein, X-linked 2	FUN_034477-T1	5-hydroxytryptamine receptor 4
RNA binding	FUN_034228-T1	RNA-binding motif protein, X-linked 2	FUN_037162-T1	5-hydroxytryptamine receptor 4
RNA binding	FUN_034253-T1	DEAD H (Asp-Glu-Ala-Asp His) box helicase 11	FUN_036622-T1	5'-nucleotidase domain-containing protein 3
RNA binding	FUN_034348-T1	translation termination factor eRF1	FUN_034695-T1	60S ribosomal protein L35A
RNA binding	FUN_034391-T1	Electron transfer flavoprotein alpha-subunit	FUN_036109-T1	Acid sphingomyelinase-like phosphodiesterase 3b
RNA binding	FUN_034471-T1	ATP-dependent RNA helicase dhx37	FUN_035146-T1	acid-sensing (proton-gated) ion channel
RNA binding	FUN_034489-T1	Interferon-induced helicase C domain-containing protein 1	FUN_036698-T1	actin binding protein
RNA binding	FUN_034493-T1	Interferon-induced helicase C domain-containing protein 1	FUN_036704-T1	actin binding protein
RNA binding	FUN_034544-T1	Eukaryotic initiation factor 4A-I	FUN_035299-T1	activating signal cointegrator 1 complex subunit
RNA binding	FUN_034545-T1	Eukaryotic initiation factor 4A-I	FUN_036582-T1	ADP-ribosylation factor protein 3
RNA binding	FUN_034667-T1	Beta-1,3-N-acetylgalactosaminyltransferase 2	FUN_037334-T1	adrenoceptor alpha
RNA binding	FUN_034706-T1	Eukaryotic translation initiation factor 2A	FUN_036485-T1	Alpha-1,6-mannosyl-glycoprotein 2-beta-N-acetylglucosaminyltransferase
RNA binding	FUN_034707-T1	Eukaryotic translation initiation factor 2A	FUN_036486-T1	Alpha-1,6-mannosyl-glycoprotein 2-beta-N-acetylglucosaminyltransferase
RNA binding	FUN_034733-T1	tudor domain containing 1	FUN_034671-T1	Alpha-2B adrenergic receptor
RNA binding	FUN_034750-T1	poly(A) binding protein interacting protein 2	FUN_035850-T1	Ancient ubiquitous protein 1
RNA binding	FUN_034761-T1	Eukaryotic translation initiation factor 4E type 2	FUN_036746-T1	antigen identified by monoclonal antibody Ki-67
RNA binding	FUN_034761-T1	Eukaryotic translation initiation factor 4E type 2	FUN_036747-T1	antigen identified by monoclonal antibody Ki-67
RNA binding	FUN_034853-T1	Telomerase protein component 1	FUN_036511-T1	antigen p97 (melanoma associated) identified by monoclonal antibodies 133.2 and 96.5
RNA binding	FUN_034853-T2	Telomerase protein component 1, variant 2	FUN_034525-T1	AP-1 complex subunit sigma-2
RNA binding	FUN_035299-T1	activating signal cointegrator 1 complex subunit	FUN_036070-T1	ArfGAP with FG repeats 1
RNA binding	FUN_035366-T1	mRNA splicing protein	FUN_035852-T1	arylacetamide deacetylase-like
RNA binding	FUN_035451-T1	U2 snRNP-associated SURP domain-containing protein	FUN_036623-T1	Arylacetamide deacetylase-like 2
RNA binding	FUN_035451-T1	U2 snRNP-associated SURP domain-containing protein	FUN_035257-T1	ATP-dependent DNA helicase MER3
RNA binding	FUN_035451-T1	U2 snRNP-associated SURP domain-containing protein	FUN_035255-T1	ATP-dependent DNA helicase MER3
RNA binding	FUN_035769-T1	DEAD (Asp-Glu-Ala-Asp) box polypeptide 58	FUN_034471-T1	ATP-dependent RNA helicase dhx37
RNA binding	FUN_035827-T1	3'-5' exoribonuclease 1	FUN_034342-T1	baculoviral IAP repeat containing 7
RNA binding	FUN_035879-T1	SM-like, degradation of cytoplasmic mRNAs and positively regulates transcription initiation	FUN_034387-T1	baculoviral IAP repeat containing 7
RNA binding	FUN_035937-T1	Poly (ADP-ribose) polymerase, member 14	FUN_034667-T1	Beta-1,3-N-acetylgalactosaminyltransferase 2
RNA binding	FUN_036070-T1	ArfGAP with FG repeats 1	FUN_034367-T1	Beta-arrestin-1
RNA binding	FUN_036072-T1	PCI domain-containing protein 2	FUN_034365-T1	Beta-arrestin-2
RNA binding	FUN_036156-T1	nuclear fragile X mental retardation protein interacting protein 1	MF	Beta-arrestin-2
RNA binding	FUN_036175-T1	Poly(U)-binding-splicing factor puf60	FUN_036087-T1	BRCA1 BRCA2-containing complex, subunit 3
RNA binding	FUN_036239-T1	Protein RRP5	FUN_036286-T1	Bridging integrator 3
RNA binding	FUN_036253-T1	SAM domain and HD	FUN_036907-T1	BTB/POZ domain-containing protein 3
RNA binding	FUN_036296-T1	U2 small nuclear ribonucleoprotein auxiliary factor 35 kDa subunit- protein 2	FUN_035766-T1	BTB/POZ domain-containing protein kctd9
RNA binding	FUN_036296-T1	U2 small nuclear ribonucleoprotein auxiliary factor 35 kDa subunit- protein 2	FUN_035975-T1	Calcium binding protein
RNA binding	FUN_036315-T1	snoRNP complex protein nop56	FUN_035744-T1	Calpain-5
RNA binding	FUN_036354-T1	Eef1a2p	FUN_035125-T1	Calpain-6
RNA binding	FUN_036376-T1	tRNA pseudouridine synthase 1	FUN_035722-T1	Calpain-6
RNA binding	FUN_036376-T1	tRNA pseudouridine synthase 1	FUN_035743-T1	Calpain-6
RNA binding	FUN_036400-T1	dual specificity phosphatase 11 (RNA RNP complex 1-interacting)	FUN_036260-T1	cAMP-dependent protein kinase
RNA binding	FUN_036449-T1	exosome 3'->5 exonuclease subunit ski4 (Csl4)	FUN_037272-T1	Carbohydrate sulfotransferase 15
RNA binding	FUN_036449-T1	exosome 3'->5 exonuclease subunit ski4 (Csl4)	FUN_036125-T1	Carboxylesterase
RNA binding	FUN_036467-T1	Iron-sulfur clusters incorporation protein	FUN_036126-T1	Carboxylesterase
RNA binding	FUN_036489-T1	dual specificity phosphatase 11 (RNA RNP complex 1-interacting)	FUN_036128-T1	Carboxylesterase
RNA binding	FUN_036517-T1	NineTeen Complex (NTC) component	FUN_034120-T1	carboxypeptidase C prc1
RNA binding	FUN_036523-T1	snoRNA-binding protein	FUN_037454-T1	Casein kinase I isoform alpha
RNA binding	FUN_036532-T1	nucleolar complex protein 14	FUN_035801-T1	Casein kinase II subunit alpha
RNA binding	FUN_036533-T1	nucleolar complex protein 14	FUN_035403-T1	Catenin alpha-2
RNA binding	FUN_036548-T1	Pre-mRNA-splicing factor ATP-dependent RNA helicase dhx15	FUN_034910-T1	cd38 molecule
RNA binding	FUN_036624-T1	translation elongation factor EF-1 alpha	FUN_034465-T1	CDK2-associated and cullin domain-containing protein 1
RNA binding	FUN_036654-T1	Nucleolar protein 16	FUN_034096-T1	cell division cycle 25
RNA binding	FUN_036670-T1	WD repeat-containing protein 6	FUN_036204-T1	cell division cycle 25
RNA binding	FUN_036744-T1	tRNA-histidine guanylyltransferase 1-like	FUN_034625-T1	Charged multivesicular body protein 3
RNA binding	FUN_036859-T1	H/ACA ribonucleoprotein complex subunit dkc1	FUN_037234-T1	Chitinase domain-containing protein 1
RNA binding	FUN_036859-T1	H/ACA ribonucleoprotein complex subunit dkc1	FUN_035551-T1	Choline-phosphate cytidylyltransferase B
RNA binding	FUN_036870-T1	regulator of nonsense transcription	FUN_034622-T1	cholinergic receptor, nicotinic, beta
RNA binding	FUN_036885-T1	elongation factor EF-G	FUN_036875-T1	Clathrin interactor 1
RNA binding	FUN_037002-T1	Muscleblind-like protein 1	FUN_034479-T1	Complement C1q-like protein 4
RNA binding	FUN_037261-T1	Eukaryotic translation initiation factor 3 subunit A	FUN_036103-T1	complexin 1
RNA binding	FUN_037413-T1	janus kinase and	FUN_037301-T1	COP9 signalosome complex subunit 6
RNA binding	FUN_037488-T1	Pentatricopeptide repeat domain 3	FUN_035230-T1	Cullin-3
RNA binding	FUN_037494-T1	splicing factor 3a, subunit 1	FUN_035011-T1	Cullin-4
RNA binding	FUN_037494-T1	splicing factor 3a, subunit 1	FUN_035010-T1	Cullin-4A
RNA binding	FUN_037543-T1	3'-5' exoribonuclease 1	FUN_036841-T1	CXC
nucleic acid binding	FUN_034119-T1	SAM domain and HD	FUN_034908-T1	Cytochrome c oxidase subunit 1
nucleic acid binding	FUN_034130-T1	Cytoplasmic polyadenylation element-binding protein 2	FUN_034705-T1	cytochrome P450 2 sub U member 1
nucleic acid binding	FUN_034133-T1	Cytoplasmic polyadenylation element binding protein	FUN_034133-T1	Cytoplasmic polyadenylation element binding protein
nucleic acid binding	FUN_034134-T1	p21-activated kinase 1	FUN_034130-T1	Cytoplasmic polyadenylation element-binding protein 2
nucleic acid binding	FUN_034148-T1	DEAD (Asp-Glu-Ala-Asp) box polypeptide 41	FUN_035195-T1	Cytosolic phospholipase A2
nucleic acid binding	FUN_034148-T1	DEAD (Asp-Glu-Ala-Asp) box polypeptide 41	FUN_035131-T1	Cytosolic purine 5'-nucleotidase
nucleic acid binding	FUN_034173-T1	Msh homeobox	FUN_036985-T1	DCC-interacting protein 13-alpha
nucleic acid binding	FUN_034228-T1	RNA-binding motif protein, X-linked 2	FUN_035644-T1	DCN1-like protein 1
nucleic acid binding	FUN_034253-T1	DEAD H (Asp-Glu-Ala-Asp His) box helicase 11	FUN_034764-T1	DDRGK domain-containing protein 1
nucleic acid binding	FUN_034253-T1	DEAD H (Asp-Glu-Ala-Asp His) box helicase 11	FUN_034148-T1	DEAD (Asp-Glu-Ala-Asp) box polypeptide 41
nucleic acid binding	FUN_034348-T1	translation termination factor eRF1	FUN_035769-T1	DEAD (Asp-Glu-Ala-Asp) box polypeptide 58
nucleic acid binding	FUN_034365-T1	Beta-arrestin-2	FUN_034253-T1	DEAD H (Asp-Glu-Ala-Asp His) box helicase 11
nucleic acid binding	FUN_034367-T1	Beta-arrestin-1	FUN_034960-T1	Dedicator of cytokinesis protein 5
nucleic acid binding	FUN_034391-T1	Electron transfer flavoprotein alpha-subunit	FUN_035630-T1	Dedicator of cytokinesis protein 9
nucleic acid binding	FUN_034471-T1	ATP-dependent RNA helicase dhx37	FUN_036307-T1	Diamine acetyltransferase 2
nucleic acid binding	FUN_034471-T1	ATP-dependent RNA helicase dhx37	FUN_035897-T1	Disks large 1
nucleic acid binding	FUN_034489-T1	Interferon-induced helicase C domain-containing protein 1	FUN_035898-T1	Disks large 4
nucleic acid binding	FUN_034493-T1	Interferon-induced helicase C domain-containing protein 1	FUN_034665-T1	DNA cross-link repair 1A protein
nucleic acid binding	FUN_034493-T1	Interferon-induced helicase C domain-containing protein 1	FUN_036027-T1	DNA polymerase alpha catalytic subunit
nucleic acid binding	FUN_034538-T1	Transducin (beta)-like 1 X-linked receptor 1	FUN_034720-T1	DNA polymerase delta subunit 3
nucleic acid binding	FUN_034544-T1	Eukaryotic initiation factor 4A-I	FUN_036902-T1	DNA-binding transcription factor yap1
nucleic acid binding	FUN_034544-T1	Eukaryotic initiation factor 4A-I	FUN_035957-T1	DNA-directed RNA polymerase II subunit RPB1
nucleic acid binding	FUN_034545-T1	Eukaryotic initiation factor 4A-I	FUN_037357-T1	DNA-directed RNA polymerase II subunit RPB2
nucleic acid binding	FUN_034545-T1	Eukaryotic initiation factor 4A-I	FUN_035537-T1	DnaJ sub C member 3
nucleic acid binding	FUN_034643-T1	Lysine-specific demethylase 3A	FUN_036400-T1	dual specificity phosphatase 11 (RNA RNP complex 1-interacting)
nucleic acid binding	FUN_034665-T1	DNA cross-link repair 1A protein	FUN_036489-T1	dual specificity phosphatase 11 (RNA RNP complex 1-interacting)
nucleic acid binding	FUN_034667-T1	Beta-1,3-N-acetylgalactosaminyltransferase 2	FUN_037489-T1	Dual specificity protein phosphatase 4
nucleic acid binding	FUN_034706-T1	Eukaryotic translation initiation factor 2A	FUN_037426-T1	Dynactin subunit 1
nucleic acid binding	FUN_034707-T1	Eukaryotic translation initiation factor 2A	FUN_037427-T1	Dynactin subunit 1
nucleic acid binding	FUN_034750-T1	poly(A) binding protein interacting protein 2	FUN_034946-T1	Dynein heavy chain 2, axonemal
nucleic acid binding	FUN_034761-T1	Eukaryotic translation initiation factor 4E type 2	FUN_035568-T1	E2-like enzyme
nucleic acid binding	FUN_034790-T1	Lysine-specific demethylase 6A	FUN_035701-T1	E3 ubiquitin-protein ligase dtx3l
nucleic acid binding	FUN_034898-T1	Structural maintenance of chromosomes protein 4	FUN_034135-T1	E3 ubiquitin-protein ligase march5
nucleic acid binding	FUN_034899-T1	Structural maintenance of chromosomes protein 4	FUN_034904-T1	E3 ubiquitin-protein ligase march5
nucleic acid binding	FUN_035164-T1	NK3 homeobox 2	FUN_034569-T1	E3 ubiquitin-protein ligase rnf13
nucleic acid binding	FUN_035186-T1	Retinoblastoma-associated protein	FUN_034094-T1	E3 ubiquitin-protein ligase rnf38
nucleic acid binding	FUN_035187-T1	Retinoblastoma-associated protein	FUN_034101-T1	Ectonucleoside triphosphate diphosphohydrolase 1
nucleic acid binding	FUN_035204-T1	Histone-lysine N-methyltransferase NSD3	FUN_036354-T1	Eef1a2p
nucleic acid binding	FUN_035241-T1	Ventral anterior homeobox 2	FUN_034391-T1	Electron transfer flavoprotein alpha-subunit
nucleic acid binding	FUN_035251-T1	3-ketoacyl-CoA thiolase with broad chain length specificity	FUN_036885-T1	elongation factor EF-G
nucleic acid binding	FUN_035257-T1	ATP-dependent DNA helicase MER3	FUN_036325-T1	enolase member 4
nucleic acid binding	FUN_035366-T1	mRNA splicing protein	FUN_036327-T1	enolase member 4
nucleic acid binding	FUN_035451-T1	U2 snRNP-associated SURP domain-containing protein	FUN_034544-T1	Eukaryotic initiation factor 4A-I
nucleic acid binding	FUN_035528-T1	Mediator of RNA polymerase II transcription subunit 12-like protein	FUN_034545-T1	Eukaryotic initiation factor 4A-I
nucleic acid binding	FUN_035622-T1	Zinc finger protein ZIC 4	FUN_034706-T1	Eukaryotic translation initiation factor 2A
nucleic acid binding	FUN_035623-T1	Zinc finger protein ZIC 4	FUN_034707-T1	Eukaryotic translation initiation factor 2A
nucleic acid binding	FUN_035625-T1	Zinc finger protein ZIC 4	FUN_036214-T1	Eukaryotic translation initiation factor 2-alpha kinase 3
nucleic acid binding	FUN_035643-T1	Mcm2-7 hexameric complex component	FUN_037261-T1	Eukaryotic translation initiation factor 3 subunit A
nucleic acid binding	FUN_035769-T1	DEAD (Asp-Glu-Ala-Asp) box polypeptide 58	FUN_034761-T1	Eukaryotic translation initiation factor 4E type 2
nucleic acid binding	FUN_035769-T1	DEAD (Asp-Glu-Ala-Asp) box polypeptide 58	FUN_036860-T1	excision repair cross-complementing rodent repair deficiency, complementation group 5
nucleic acid binding	FUN_035827-T1	3'-5' exoribonuclease 1	FUN_036176-T1	Exonuclease 3'-5' domain-containing protein 2
nucleic acid binding	FUN_035828-T1	Serine/threonine-protein kinase haspin	FUN_036449-T1	exosome 3'->5 exonuclease subunit ski4 (Csl4)
nucleic acid binding	FUN_035842-T1	Homeobox protein Nkx-6.2	FUN_037127-T1	FERM domain-containing protein 7
nucleic acid binding	FUN_035879-T1	SM-like, degradation of cytoplasmic mRNAs and positively regulates transcription initiation	FUN_037128-T1	FERM domain-containing protein 7
nucleic acid binding	FUN_035957-T1	DNA-directed RNA polymerase II subunit RPB1	FUN_035562-T1	Fibroblast growth factor receptor-like 1
nucleic acid binding	FUN_036004-T1	Zinc finger protein	FUN_036814-T1	G protein-coupled receptor kinase 5
nucleic acid binding	FUN_036027-T1	DNA polymerase alpha catalytic subunit	FUN_035667-T1	G2/mitotic-specific cyclin-B3
nucleic acid binding	FUN_036070-T1	ArfGAP with FG repeats 1	FUN_036504-T1	Gamma-tubulin complex component 3
nucleic acid binding	FUN_036072-T1	PCI domain-containing protein 2	FUN_036510-T1	Glutaredoxin 3
nucleic acid binding	FUN_036092-T1	TATA box-binding protein-associated factor RNA polymerase I subunit B	FUN_035631-T1	Glypican-4
nucleic acid binding	FUN_036093-T1	TATA box-binding protein-associated factor RNA polymerase I subunit B	FUN_037094-T1	Golgi Transport
nucleic acid binding	FUN_036156-T1	nuclear fragile X mental retardation protein interacting protein 1	FUN_035634-T1	Gpc5p
nucleic acid binding	FUN_036175-T1	Poly(U)-binding-splicing factor puf60	FUN_036145-T1	GrpE protein 1, mitochondrial
nucleic acid binding	FUN_036176-T1	Exonuclease 3'-5' domain-containing protein 2	FUN_036202-T1	Guanylate cyclase soluble subunit beta-2
nucleic acid binding	FUN_036219-T1	Telomeric repeat-binding factor 2-interacting protein 1	FUN_036859-T1	H/ACA ribonucleoprotein complex subunit dkc1
nucleic acid binding	FUN_036239-T1	Protein RRP5	FUN_034615-T1	Heparan sulfate 6-O-sulfotransferase 3
nucleic acid binding	FUN_036239-T1	Protein RRP5	FUN_035204-T1	Histone-lysine N-methyltransferase NSD3
nucleic acid binding	FUN_036253-T1	SAM domain and HD	FUN_035693-T1	Histone-lysine N-methyltransferase setd1b
nucleic acid binding	FUN_036296-T1	U2 small nuclear ribonucleoprotein auxiliary factor 35 kDa subunit- protein 2	FUN_036899-T1	HMG (high mobility group) box SOX-14
nucleic acid binding	FUN_036315-T1	snoRNP complex protein nop56	FUN_036443-T1	Homeobox protein emx2
nucleic acid binding	FUN_036354-T1	Eef1a2p	FUN_035842-T1	Homeobox protein Nkx-6.2
nucleic acid binding	FUN_036376-T1	tRNA pseudouridine synthase 1	FUN_034951-T1	Importin subunit alpha
nucleic acid binding	FUN_036400-T1	dual specificity phosphatase 11 (RNA RNP complex 1-interacting)	FUN_034951-T2	Importin subunit alpha, variant 2
nucleic acid binding	FUN_036443-T1	Homeobox protein emx2	FUN_034950-T1	Importin subunit alpha-4
nucleic acid binding	FUN_036449-T1	exosome 3'->5 exonuclease subunit ski4 (Csl4)	FUN_036264-T1	Importin-5
nucleic acid binding	FUN_036467-T1	Iron-sulfur clusters incorporation protein	FUN_036499-T1	inositol polyphosphate phosphatase-like 1
nucleic acid binding	FUN_036476-T1	Transcription factor AP-2-alpha	FUN_036615-T1	integral membrane protein 2B
nucleic acid binding	FUN_036489-T1	dual specificity phosphatase 11 (RNA RNP complex 1-interacting)	FUN_034489-T1	Interferon-induced helicase C domain-containing protein 1
nucleic acid binding	FUN_036517-T1	NineTeen Complex (NTC) component	FUN_034493-T1	Interferon-induced helicase C domain-containing protein 1
nucleic acid binding	FUN_036523-T1	snoRNA-binding protein	FUN_034442-T1	Interleukin 25
nucleic acid binding	FUN_036532-T1	nucleolar complex protein 14	FUN_035190-T1	Intraflagellar transport protein 81
nucleic acid binding	FUN_036533-T1	nucleolar complex protein 14	FUN_036467-T1	Iron-sulfur clusters incorporation protein
nucleic acid binding	FUN_036547-T1	Probable ATP-dependent RNA helicase ddx56	FUN_037413-T1	janus kinase and
nucleic acid binding	FUN_036548-T1	Pre-mRNA-splicing factor ATP-dependent RNA helicase dhx15	FUN_035515-T1	Kv channel-interacting protein 4
nucleic acid binding	FUN_036583-T1	NK2 homeobox 6	FUN_036268-T1	Lateral signaling target protein 2
nucleic acid binding	FUN_036589-T1	Transcription factor IIIB 50 kDa subunit	FUN_036586-T1	Lectin, galactoside-binding, soluble, 4
nucleic acid binding	FUN_036622-T1	5'-nucleotidase domain-containing protein 3	FUN_035117-T1	LIM and senescent cell antigen-like-containing domain protein 1
nucleic acid binding	FUN_036624-T1	translation elongation factor EF-1 alpha	FUN_036193-T1	Long-chain-fatty-acid--CoA ligase 4
nucleic acid binding	FUN_036654-T1	Nucleolar protein 16	FUN_034208-T1	LRR
nucleic acid binding	FUN_036670-T1	WD repeat-containing protein 6	FUN_034643-T1	Lysine-specific demethylase 3A
nucleic acid binding	FUN_036744-T1	tRNA-histidine guanylyltransferase 1-like	FUN_034790-T1	Lysine-specific demethylase 6A
nucleic acid binding	FUN_036841-T1	CXC	FUN_036851-T1	matrix-remodelling associated 5
nucleic acid binding	FUN_036859-T1	H/ACA ribonucleoprotein complex subunit dkc1	FUN_035643-T1	Mcm2-7 hexameric complex component
nucleic acid binding	FUN_036860-T1	excision repair cross-complementing rodent repair deficiency, complementation group 5	FUN_035528-T1	Mediator of RNA polymerase II transcription subunit 12-like protein
nucleic acid binding	FUN_036870-T1	regulator of nonsense transcription	FUN_034760-T1	Mediator of RNA polymerase II transcription subunit 4
nucleic acid binding	FUN_036885-T1	elongation factor EF-G	FUN_036660-T1	meiosis-specific component of sister chromatid cohesion complex
nucleic acid binding	FUN_036899-T1	HMG (high mobility group) box SOX-14	FUN_035231-T1	Meprin A subunit beta
nucleic acid binding	FUN_036902-T1	DNA-binding transcription factor yap1	FUN_035232-T1	Meprin A subunit beta
nucleic acid binding	FUN_037002-T1	Muscleblind-like protein 1	FUN_035684-T1	Methanethiol oxidase
nucleic acid binding	FUN_037044-T1	Transcription factor Dp-2	FUN_034792-T1	Methylosome subunit pICln
nucleic acid binding	FUN_037179-T1	spermatoproteinsis associated 24	FUN_036928-T1	Methyltransferase-like protein 21D
nucleic acid binding	FUN_037261-T1	Eukaryotic translation initiation factor 3 subunit A	FUN_035116-T1	Mid1 interacting protein 1
nucleic acid binding	FUN_037267-T1	Peptidyl-prolyl cis-trans isomerase pin4	FUN_034617-T1	mitochondrial membrane protein
nucleic acid binding	FUN_037276-T1	Protein Wnt-11	FUN_037194-T1	mitotic spindle checkpoint protein Bub3
nucleic acid binding	FUN_037300-T1	Transcription initiation factor TFIID subunit 9B	FUN_037198-T1	mms19 nucleotide excision repair
nucleic acid binding	FUN_037302-T1	Nuclear corepressor for KRAB domain-containing zinc finger proteins (KRAB-ZFPs)	FUN_037199-T1	mms19 nucleotide excision repair
nucleic acid binding	FUN_037357-T1	DNA-directed RNA polymerase II subunit RPB2	FUN_037201-T1	mms19 nucleotide excision repair
nucleic acid binding	FUN_037413-T1	janus kinase and	FUN_035535-T1	mo25 protein
nucleic acid binding	FUN_037488-T1	Pentatricopeptide repeat domain 3	FUN_035913-T1	MORN repeat-containing protein 4
nucleic acid binding	FUN_037494-T1	splicing factor 3a, subunit 1	FUN_035366-T1	mRNA splicing protein
nucleic acid binding	FUN_037543-T1	3'-5' exoribonuclease 1	FUN_034173-T1	Msh homeobox
translation factor activity, RNA binding	FUN_034130-T1	Cytoplasmic polyadenylation element-binding protein 2	FUN_035677-T1	Multidrug resistance-associated protein 5
translation factor activity, RNA binding	FUN_034133-T1	Cytoplasmic polyadenylation element binding protein	FUN_037002-T1	Muscleblind-like protein 1
translation factor activity, RNA binding	FUN_034134-T1	p21-activated kinase 1	FUN_034887-T1	myosin 3
translation factor activity, RNA binding	FUN_034348-T1	translation termination factor eRF1	FUN_034687-T1	Neurogenic locus notch protein 3
translation factor activity, RNA binding	FUN_034391-T1	Electron transfer flavoprotein alpha-subunit	FUN_034690-T1	Neurogenic locus notch protein 3
translation factor activity, RNA binding	FUN_034544-T1	Eukaryotic initiation factor 4A-I	FUN_036799-T1	neutral cholesterol ester hydrolase 1
translation factor activity, RNA binding	FUN_034545-T1	Eukaryotic initiation factor 4A-I	FUN_036517-T1	NineTeen Complex (NTC) component
translation factor activity, RNA binding	FUN_034706-T1	Eukaryotic translation initiation factor 2A	FUN_036583-T1	NK2 homeobox 6
translation factor activity, RNA binding	FUN_034707-T1	Eukaryotic translation initiation factor 2A	FUN_035164-T1	NK3 homeobox 2
translation factor activity, RNA binding	FUN_034761-T1	Eukaryotic translation initiation factor 4E type 2	FUN_037302-T1	Nuclear corepressor for KRAB domain-containing zinc finger proteins (KRAB-ZFPs)
translation factor activity, RNA binding	FUN_036354-T1	Eef1a2p	FUN_036156-T1	nuclear fragile X mental retardation protein interacting protein 1
translation factor activity, RNA binding	FUN_036624-T1	translation elongation factor EF-1 alpha	FUN_036532-T1	nucleolar complex protein 14
translation factor activity, RNA binding	FUN_036885-T1	elongation factor EF-G	FUN_036533-T1	nucleolar complex protein 14
translation factor activity, RNA binding	FUN_037261-T1	Eukaryotic translation initiation factor 3 subunit A	FUN_034162-T1	Nucleolar complex protein 3
heterocyclic compound binding	FUN_034119-T1	SAM domain and HD	FUN_036654-T1	Nucleolar protein 16
heterocyclic compound binding	FUN_034130-T1	Cytoplasmic polyadenylation element-binding protein 2	FUN_035886-T1	nucleotide exchange factor sil1
heterocyclic compound binding	FUN_034133-T1	Cytoplasmic polyadenylation element binding protein	FUN_035891-T1	nucleotide exchange factor sil1
heterocyclic compound binding	FUN_034134-T1	p21-activated kinase 1	FUN_034343-T1	nudix (nucleoside diphosphate linked moiety X)-type motif 18
heterocyclic compound binding	FUN_034148-T1	DEAD (Asp-Glu-Ala-Asp) box polypeptide 41	FUN_034388-T1	nudix (nucleoside diphosphate linked moiety X)-type motif 18
heterocyclic compound binding	FUN_034173-T1	Msh homeobox	FUN_036248-T1	omega-3 fatty acid receptor 1
heterocyclic compound binding	FUN_034228-T1	RNA-binding motif protein, X-linked 2	FUN_034134-T1	p21-activated kinase 1
heterocyclic compound binding	FUN_034253-T1	DEAD H (Asp-Glu-Ala-Asp His) box helicase 11	FUN_036072-T1	PCI domain-containing protein 2
heterocyclic compound binding	FUN_034265-T1	UDP-glucuronic acid decarboxylase 1	FUN_037488-T1	Pentatricopeptide repeat domain 3
heterocyclic compound binding	FUN_034348-T1	translation termination factor eRF1	FUN_034531-T1	Peptide methionine sulfoxide reductase B3
heterocyclic compound binding	FUN_034365-T1	Beta-arrestin-2	FUN_034561-T1	Peptide methionine sulfoxide reductase B3
heterocyclic compound binding	FUN_034367-T1	Beta-arrestin-1	FUN_035999-T1	Peptide methionine sulfoxide reductase B3
heterocyclic compound binding	FUN_034391-T1	Electron transfer flavoprotein alpha-subunit	FUN_034306-T1	peptidoglycan recognition protein 1
heterocyclic compound binding	FUN_034471-T1	ATP-dependent RNA helicase dhx37	FUN_035843-T1	peptidoglycan recognition protein 1
heterocyclic compound binding	FUN_034486-T1	Phosphatidylinositol 4-kinase type 2-beta	FUN_035843-T2	peptidoglycan recognition protein 1, variant 2
heterocyclic compound binding	FUN_034487-T1	Phosphatidylinositol 4-kinase type 2-beta	FUN_034307-T1	Peptidoglycan recognition protein 2
heterocyclic compound binding	FUN_034489-T1	Interferon-induced helicase C domain-containing protein 1	FUN_037267-T1	Peptidyl-prolyl cis-trans isomerase pin4
heterocyclic compound binding	FUN_034493-T1	Interferon-induced helicase C domain-containing protein 1	FUN_036598-T1	Phosphatidylglycerol/phosphatidylinositol transfer protein
heterocyclic compound binding	FUN_034538-T1	Transducin (beta)-like 1 X-linked receptor 1	FUN_034486-T1	Phosphatidylinositol 4-kinase type 2-beta
heterocyclic compound binding	FUN_034544-T1	Eukaryotic initiation factor 4A-I	FUN_034487-T1	Phosphatidylinositol 4-kinase type 2-beta
heterocyclic compound binding	FUN_034545-T1	Eukaryotic initiation factor 4A-I	FUN_034897-T1	Phospholipid scramblase 3
heterocyclic compound binding	FUN_034615-T1	Heparan sulfate 6-O-sulfotransferase 3	FUN_035549-T1	pleckstrin y domain containing, B (evectins) member 2
heterocyclic compound binding	FUN_034643-T1	Lysine-specific demethylase 3A	FUN_035170-T1	Pleckstrin y domain-containing A member 2
heterocyclic compound binding	FUN_034665-T1	DNA cross-link repair 1A protein	FUN_035937-T1	Poly (ADP-ribose) polymerase, member 14
heterocyclic compound binding	FUN_034667-T1	Beta-1,3-N-acetylgalactosaminyltransferase 2	FUN_035385-T1	Poly (ADP-ribose) polymerase, member 14
heterocyclic compound binding	FUN_034706-T1	Eukaryotic translation initiation factor 2A	FUN_037036-T1	poly (ADP-ribose) polymerase, member 14
heterocyclic compound binding	FUN_034707-T1	Eukaryotic translation initiation factor 2A	FUN_037071-T1	Poly (ADP-ribose) polymerase, member 14
heterocyclic compound binding	FUN_034750-T1	poly(A) binding protein interacting protein 2	FUN_037074-T1	Poly (ADP-ribose) polymerase, member 14
heterocyclic compound binding	FUN_034761-T1	Eukaryotic translation initiation factor 4E type 2	FUN_034750-T1	poly(A) binding protein interacting protein 2
heterocyclic compound binding	FUN_034790-T1	Lysine-specific demethylase 6A	FUN_036175-T1	Poly(U)-binding-splicing factor puf60
heterocyclic compound binding	FUN_034806-T1	Ras- protein Rab6	FUN_036548-T1	Pre-mRNA-splicing factor ATP-dependent RNA helicase dhx15
heterocyclic compound binding	FUN_034806-T2	Ras- protein Rab6, variant 2	FUN_036547-T1	Probable ATP-dependent RNA helicase ddx56
heterocyclic compound binding	FUN_034898-T1	Structural maintenance of chromosomes protein 4	FUN_034890-T1	Progestin and adipoQ receptor member
heterocyclic compound binding	FUN_034899-T1	Structural maintenance of chromosomes protein 4	FUN_034947-T1	Proline-, glutamic acid- and leucine-rich protein 1
heterocyclic compound binding	FUN_035164-T1	NK3 homeobox 2	FUN_035097-T1	Protein DETOXIFICATION 47, chloroplastic
heterocyclic compound binding	FUN_035186-T1	Retinoblastoma-associated protein	FUN_035567-T1	Protein DETOXIFICATION 47, chloroplastic
heterocyclic compound binding	FUN_035187-T1	Retinoblastoma-associated protein	FUN_037165-T1	protein kinase
heterocyclic compound binding	FUN_035196-T1	THAP domain-containing protein 4	FUN_036239-T1	Protein RRP5
heterocyclic compound binding	FUN_035204-T1	Histone-lysine N-methyltransferase NSD3	FUN_036937-T1	Protein T2
heterocyclic compound binding	FUN_035241-T1	Ventral anterior homeobox 2	FUN_037276-T1	Protein Wnt-11
heterocyclic compound binding	FUN_035251-T1	3-ketoacyl-CoA thiolase with broad chain length specificity	FUN_034196-T1	Protein-tyrosine sulfotransferase 1
heterocyclic compound binding	FUN_035301-T1	Threonine synthase-like 2	FUN_036154-T1	Ras- protein Rab-28
heterocyclic compound binding	FUN_035366-T1	mRNA splicing protein	FUN_034806-T1	Ras- protein Rab6
heterocyclic compound binding	FUN_035385-T1	Poly (ADP-ribose) polymerase, member 14	FUN_034806-T2	Ras- protein Rab6, variant 2
heterocyclic compound binding	FUN_035451-T1	U2 snRNP-associated SURP domain-containing protein	FUN_036086-T1	Ras- protein Rap-2c
heterocyclic compound binding	FUN_035528-T1	Mediator of RNA polymerase II transcription subunit 12-like protein	FUN_036363-T1	receptor
heterocyclic compound binding	FUN_035596-T1	succinate-CoA ligase, alpha subunit	FUN_036409-T1	receptor
heterocyclic compound binding	FUN_035622-T1	Zinc finger protein ZIC 4	FUN_035695-T1	Regulator of G-protein signaling 14
heterocyclic compound binding	FUN_035623-T1	Zinc finger protein ZIC 4	FUN_036870-T1	regulator of nonsense transcription
heterocyclic compound binding	FUN_035625-T1	Zinc finger protein ZIC 4	FUN_037184-T1	Renin receptor
heterocyclic compound binding	FUN_035643-T1	Mcm2-7 hexameric complex component	FUN_037378-T1	Renin receptor
heterocyclic compound binding	FUN_035677-T1	Multidrug resistance-associated protein 5	FUN_037379-T1	Renin receptor
heterocyclic compound binding	FUN_035693-T1	Histone-lysine N-methyltransferase setd1b	FUN_034881-T1	replication factor C subunit 4
heterocyclic compound binding	FUN_035769-T1	DEAD (Asp-Glu-Ala-Asp) box polypeptide 58	FUN_036382-T1	respiration factor rsf1
heterocyclic compound binding	FUN_035827-T1	3'-5' exoribonuclease 1	FUN_036180-T1	Retinal guanylyl cyclase 2
heterocyclic compound binding	FUN_035828-T1	Serine/threonine-protein kinase haspin	FUN_035186-T1	Retinoblastoma-associated protein
heterocyclic compound binding	FUN_035842-T1	Homeobox protein Nkx-6.2	FUN_035187-T1	Retinoblastoma-associated protein
heterocyclic compound binding	FUN_035879-T1	SM-like, degradation of cytoplasmic mRNAs and positively regulates transcription initiation	FUN_034712-T1	Rho guanine nucleotide exchange factor 7
heterocyclic compound binding	FUN_035937-T1	Poly (ADP-ribose) polymerase, member 14	FUN_037395-T1	RING finger protein 37
heterocyclic compound binding	FUN_035957-T1	DNA-directed RNA polymerase II subunit RPB1	FUN_034228-T1	RNA-binding motif protein, X-linked 2
heterocyclic compound binding	FUN_036004-T1	Zinc finger protein	FUN_034119-T1	SAM domain and HD
heterocyclic compound binding	FUN_036027-T1	DNA polymerase alpha catalytic subunit	FUN_036253-T1	SAM domain and HD
heterocyclic compound binding	FUN_036070-T1	ArfGAP with FG repeats 1	FUN_034483-T1	Serine/arginine repetitive matrix protein 1
heterocyclic compound binding	FUN_036072-T1	PCI domain-containing protein 2	FUN_035828-T1	Serine/threonine-protein kinase haspin
heterocyclic compound binding	FUN_036086-T1	Ras- protein Rap-2c	FUN_036276-T1	Serine/threonine-protein kinase PAK 3
heterocyclic compound binding	FUN_036092-T1	TATA box-binding protein-associated factor RNA polymerase I subunit B	FUN_034936-T1	Serine/threonine-protein phosphatase 2A regulatory subunit B'' subunit alpha
heterocyclic compound binding	FUN_036093-T1	TATA box-binding protein-associated factor RNA polymerase I subunit B	FUN_034935-T1	Serine/threonine-protein phosphatase 2A regulatory subunit B'' subunit beta
heterocyclic compound binding	FUN_036145-T1	GrpE protein 1, mitochondrial	FUN_037227-T1	Serpin peptidase inhibitor, clade B (Ovalbumin), member
heterocyclic compound binding	FUN_036154-T1	Ras- protein Rab-28	FUN_036871-T1	SH3 and PX domain-containing protein 2B
heterocyclic compound binding	FUN_036156-T1	nuclear fragile X mental retardation protein interacting protein 1	FUN_036733-T1	SH3-domain binding protein 2
heterocyclic compound binding	FUN_036175-T1	Poly(U)-binding-splicing factor puf60	FUN_036974-T1	Slit 2 protein
heterocyclic compound binding	FUN_036219-T1	Telomeric repeat-binding factor 2-interacting protein 1	FUN_035879-T1	SM-like, degradation of cytoplasmic mRNAs and positively regulates transcription initiation
heterocyclic compound binding	FUN_036239-T1	Protein RRP5	FUN_036523-T1	snoRNA-binding protein
heterocyclic compound binding	FUN_036253-T1	SAM domain and HD	FUN_036315-T1	snoRNP complex protein nop56
heterocyclic compound binding	FUN_036276-T1	Serine/threonine-protein kinase PAK 3	FUN_034901-T1	Solute carrier 2 (Facilitated glucose transporter) member 8
heterocyclic compound binding	FUN_036296-T1	U2 small nuclear ribonucleoprotein auxiliary factor 35 kDa subunit- protein 2	FUN_034843-T1	Sperm flagellar protein 1
heterocyclic compound binding	FUN_036315-T1	snoRNP complex protein nop56	FUN_034845-T1	Sperm flagellar protein 1
heterocyclic compound binding	FUN_036354-T1	Eef1a2p	FUN_034846-T1	Sperm flagellar protein 1
heterocyclic compound binding	FUN_036363-T1	receptor	FUN_034852-T1	Sperm flagellar protein 1
heterocyclic compound binding	FUN_036376-T1	tRNA pseudouridine synthase 1	FUN_037179-T1	spermatoproteinsis associated 24
heterocyclic compound binding	FUN_036400-T1	dual specificity phosphatase 11 (RNA RNP complex 1-interacting)	FUN_037494-T1	splicing factor 3a, subunit 1
heterocyclic compound binding	FUN_036443-T1	Homeobox protein emx2	FUN_034164-T1	Starch binding domain 1
heterocyclic compound binding	FUN_036449-T1	exosome 3'->5 exonuclease subunit ski4 (Csl4)	FUN_034165-T1	Starch binding domain 1
heterocyclic compound binding	FUN_036467-T1	Iron-sulfur clusters incorporation protein	FUN_034812-T1	Starch binding domain 1
heterocyclic compound binding	FUN_036476-T1	Transcription factor AP-2-alpha	FUN_034823-T1	Starch binding domain 1
heterocyclic compound binding	FUN_036489-T1	dual specificity phosphatase 11 (RNA RNP complex 1-interacting)	FUN_035437-T1	Stress-70 protein, mitochondrial
heterocyclic compound binding	FUN_036517-T1	NineTeen Complex (NTC) component	FUN_036482-T1	Structural maintenance of chromosomes protein 3
heterocyclic compound binding	FUN_036523-T1	snoRNA-binding protein	FUN_034898-T1	Structural maintenance of chromosomes protein 4
heterocyclic compound binding	FUN_036532-T1	nucleolar complex protein 14	FUN_034899-T1	Structural maintenance of chromosomes protein 4
heterocyclic compound binding	FUN_036533-T1	nucleolar complex protein 14	FUN_035596-T1	succinate-CoA ligase, alpha subunit
heterocyclic compound binding	FUN_036548-T1	Pre-mRNA-splicing factor ATP-dependent RNA helicase dhx15	FUN_034847-T1	Suppressor of cytokine signaling 2
heterocyclic compound binding	FUN_036582-T1	ADP-ribosylation factor protein 3	FUN_036031-T1	Syntaxin-18
heterocyclic compound binding	FUN_036583-T1	NK2 homeobox 6	FUN_036092-T1	TATA box-binding protein-associated factor RNA polymerase I subunit B
heterocyclic compound binding	FUN_036589-T1	Transcription factor IIIB 50 kDa subunit	FUN_036093-T1	TATA box-binding protein-associated factor RNA polymerase I subunit B
heterocyclic compound binding	FUN_036615-T1	integral membrane protein 2B	FUN_036446-T1	T-complex protein 1 subunit eta
heterocyclic compound binding	FUN_036622-T1	5'-nucleotidase domain-containing protein 3	FUN_034611-T1	Tctex1 domain-containing protein 2
heterocyclic compound binding	FUN_036624-T1	translation elongation factor EF-1 alpha	FUN_034853-T1	Telomerase protein component 1
heterocyclic compound binding	FUN_036654-T1	Nucleolar protein 16	FUN_034853-T2	Telomerase protein component 1, variant 2
heterocyclic compound binding	FUN_036670-T1	WD repeat-containing protein 6	FUN_036219-T1	Telomeric repeat-binding factor 2-interacting protein 1
heterocyclic compound binding	FUN_036744-T1	tRNA-histidine guanylyltransferase 1-like	FUN_035196-T1	THAP domain-containing protein 4
heterocyclic compound binding	FUN_036841-T1	CXC	FUN_035301-T1	Threonine synthase-like 2
heterocyclic compound binding	FUN_036859-T1	H/ACA ribonucleoprotein complex subunit dkc1	FUN_037312-T1	TIR
heterocyclic compound binding	FUN_036860-T1	excision repair cross-complementing rodent repair deficiency, complementation group 5	FUN_037452-T1	TNFAIP3 interacting protein 2
heterocyclic compound binding	FUN_036870-T1	regulator of nonsense transcription	FUN_036476-T1	Transcription factor AP-2-alpha
heterocyclic compound binding	FUN_036885-T1	elongation factor EF-G	FUN_037044-T1	Transcription factor Dp-2
heterocyclic compound binding	FUN_036899-T1	HMG (high mobility group) box SOX-14	FUN_036589-T1	Transcription factor IIIB 50 kDa subunit
heterocyclic compound binding	FUN_036902-T1	DNA-binding transcription factor yap1	FUN_037300-T1	Transcription initiation factor TFIID subunit 9B
heterocyclic compound binding	FUN_037002-T1	Muscleblind-like protein 1	FUN_034538-T1	Transducin (beta)-like 1 X-linked receptor 1
heterocyclic compound binding	FUN_037036-T1	poly (ADP-ribose) polymerase, member 14	FUN_037393-T1	Transforming acidic coiled-coil-containing protein 2
heterocyclic compound binding	FUN_037044-T1	Transcription factor Dp-2	FUN_035773-T1	Transforming acidic coiled-coil-containing protein 3
heterocyclic compound binding	FUN_037071-T1	Poly (ADP-ribose) polymerase, member 14	FUN_036624-T1	translation elongation factor EF-1 alpha
heterocyclic compound binding	FUN_037074-T1	Poly (ADP-ribose) polymerase, member 14	FUN_034348-T1	translation termination factor eRF1
heterocyclic compound binding	FUN_037179-T1	spermatoproteinsis associated 24	FUN_036551-T1	Transmembrane emp24 domain-containing protein 4
heterocyclic compound binding	FUN_037261-T1	Eukaryotic translation initiation factor 3 subunit A	FUN_036376-T1	tRNA pseudouridine synthase 1
heterocyclic compound binding	FUN_037267-T1	Peptidyl-prolyl cis-trans isomerase pin4	FUN_036744-T1	tRNA-histidine guanylyltransferase 1-like
heterocyclic compound binding	FUN_037272-T1	Carbohydrate sulfotransferase 15	FUN_034733-T1	tudor domain containing 1
heterocyclic compound binding	FUN_037276-T1	Protein Wnt-11	FUN_034555-T1	tumor necrosis factor (ligand) super, member 10
heterocyclic compound binding	FUN_037300-T1	Transcription initiation factor TFIID subunit 9B	FUN_034556-T1	tumor necrosis factor (ligand) super, member 10
heterocyclic compound binding	FUN_037302-T1	Nuclear corepressor for KRAB domain-containing zinc finger proteins (KRAB-ZFPs)	FUN_035717-T1	tumor necrosis factor (ligand) super, member 11
heterocyclic compound binding	FUN_037357-T1	DNA-directed RNA polymerase II subunit RPB2	FUN_035738-T1	tumor necrosis factor (ligand) super, member 11
heterocyclic compound binding	FUN_037413-T1	janus kinase and	FUN_035841-T1	Type I inositol 1,4,5-trisphosphate 5-phosphatase
heterocyclic compound binding	FUN_037454-T1	Casein kinase I isoform alpha	FUN_036296-T1	U2 small nuclear ribonucleoprotein auxiliary factor 35 kDa subunit- protein 2
heterocyclic compound binding	FUN_037488-T1	Pentatricopeptide repeat domain 3	FUN_035451-T1	U2 snRNP-associated SURP domain-containing protein
heterocyclic compound binding	FUN_037494-T1	splicing factor 3a, subunit 1	FUN_036484-T1	Ubiquitin thioesterase Zranb1
heterocyclic compound binding	FUN_037543-T1	3'-5' exoribonuclease 1	FUN_037086-T1	Ubiquitin-protein ligase
organic cyclic compound binding	FUN_034119-T1	SAM domain and HD	FUN_035198-T1	ubiquitin-protein transferase activating protein
organic cyclic compound binding	FUN_034130-T1	Cytoplasmic polyadenylation element-binding protein 2	FUN_036751-T1	UDP-glucose:glycoprotein glucosyltransferase 2
organic cyclic compound binding	FUN_034133-T1	Cytoplasmic polyadenylation element binding protein	FUN_036752-T1	UDP-glucose:glycoprotein glucosyltransferase 2
organic cyclic compound binding	FUN_034134-T1	p21-activated kinase 1	FUN_034265-T1	UDP-glucuronic acid decarboxylase 1
organic cyclic compound binding	FUN_034148-T1	DEAD (Asp-Glu-Ala-Asp) box polypeptide 41	FUN_035241-T1	Ventral anterior homeobox 2
organic cyclic compound binding	FUN_034173-T1	Msh homeobox	FUN_036295-T1	WD repeat and FYVE domain-containing protein 1
organic cyclic compound binding	FUN_034228-T1	RNA-binding motif protein, X-linked 2	FUN_036295-T2	WD repeat and FYVE domain-containing protein 1, variant 2
organic cyclic compound binding	FUN_034253-T1	DEAD H (Asp-Glu-Ala-Asp His) box helicase 11	FUN_036458-T1	WD repeat-containing protein 34
organic cyclic compound binding	FUN_034265-T1	UDP-glucuronic acid decarboxylase 1	FUN_036459-T1	WD repeat-containing protein 34
organic cyclic compound binding	FUN_034348-T1	translation termination factor eRF1	FUN_037019-T1	WD repeat-containing protein 44
organic cyclic compound binding	FUN_034365-T1	Beta-arrestin-2	FUN_036670-T1	WD repeat-containing protein 6
organic cyclic compound binding	FUN_034367-T1	Beta-arrestin-1	FUN_036004-T1	Zinc finger protein
organic cyclic compound binding	FUN_034391-T1	Electron transfer flavoprotein alpha-subunit	FUN_035622-T1	Zinc finger protein ZIC 4
organic cyclic compound binding	FUN_034471-T1	ATP-dependent RNA helicase dhx37	FUN_035623-T1	Zinc finger protein ZIC 4
organic cyclic compound binding	FUN_034486-T1	Phosphatidylinositol 4-kinase type 2-beta	FUN_035625-T1	Zinc finger protein ZIC 4
organic cyclic compound binding	FUN_034487-T1	Phosphatidylinositol 4-kinase type 2-beta	FUN_034155-T1	Zinc finger, C3HC4 type (RING finger)
organic cyclic compound binding	FUN_034489-T1	Interferon-induced helicase C domain-containing protein 1	FUN_035800-T1	zinc finger, FYVE domain containing 27
organic cyclic compound binding	FUN_034493-T1	Interferon-induced helicase C domain-containing protein 1
organic cyclic compound binding	FUN_034538-T1	Transducin (beta)-like 1 X-linked receptor 1
organic cyclic compound binding	FUN_034544-T1	Eukaryotic initiation factor 4A-I
organic cyclic compound binding	FUN_034545-T1	Eukaryotic initiation factor 4A-I
organic cyclic compound binding	FUN_034615-T1	Heparan sulfate 6-O-sulfotransferase 3
organic cyclic compound binding	FUN_034643-T1	Lysine-specific demethylase 3A
organic cyclic compound binding	FUN_034665-T1	DNA cross-link repair 1A protein
organic cyclic compound binding	FUN_034667-T1	Beta-1,3-N-acetylgalactosaminyltransferase 2
organic cyclic compound binding	FUN_034671-T1	Alpha-2B adrenergic receptor
organic cyclic compound binding	FUN_034706-T1	Eukaryotic translation initiation factor 2A
organic cyclic compound binding	FUN_034707-T1	Eukaryotic translation initiation factor 2A
organic cyclic compound binding	FUN_034750-T1	poly(A) binding protein interacting protein 2
organic cyclic compound binding	FUN_034761-T1	Eukaryotic translation initiation factor 4E type 2
organic cyclic compound binding	FUN_034790-T1	Lysine-specific demethylase 6A
organic cyclic compound binding	FUN_034806-T1	Ras- protein Rab6
organic cyclic compound binding	FUN_034806-T2	Ras- protein Rab6, variant 2
organic cyclic compound binding	FUN_034890-T1	Progestin and adipoQ receptor member
organic cyclic compound binding	FUN_034898-T1	Structural maintenance of chromosomes protein 4
organic cyclic compound binding	FUN_034899-T1	Structural maintenance of chromosomes protein 4
organic cyclic compound binding	FUN_035164-T1	NK3 homeobox 2
organic cyclic compound binding	FUN_035186-T1	Retinoblastoma-associated protein
organic cyclic compound binding	FUN_035187-T1	Retinoblastoma-associated protein
organic cyclic compound binding	FUN_035196-T1	THAP domain-containing protein 4
organic cyclic compound binding	FUN_035204-T1	Histone-lysine N-methyltransferase NSD3
organic cyclic compound binding	FUN_035241-T1	Ventral anterior homeobox 2
organic cyclic compound binding	FUN_035251-T1	3-ketoacyl-CoA thiolase with broad chain length specificity
organic cyclic compound binding	FUN_035301-T1	Threonine synthase-like 2
organic cyclic compound binding	FUN_035366-T1	mRNA splicing protein
organic cyclic compound binding	FUN_035385-T1	Poly (ADP-ribose) polymerase, member 14
organic cyclic compound binding	FUN_035451-T1	U2 snRNP-associated SURP domain-containing protein
organic cyclic compound binding	FUN_035528-T1	Mediator of RNA polymerase II transcription subunit 12-like protein
organic cyclic compound binding	FUN_035596-T1	succinate-CoA ligase, alpha subunit
organic cyclic compound binding	FUN_035622-T1	Zinc finger protein ZIC 4
organic cyclic compound binding	FUN_035623-T1	Zinc finger protein ZIC 4
organic cyclic compound binding	FUN_035625-T1	Zinc finger protein ZIC 4
organic cyclic compound binding	FUN_035643-T1	Mcm2-7 hexameric complex component
organic cyclic compound binding	FUN_035677-T1	Multidrug resistance-associated protein 5
organic cyclic compound binding	FUN_035693-T1	Histone-lysine N-methyltransferase setd1b
organic cyclic compound binding	FUN_035769-T1	DEAD (Asp-Glu-Ala-Asp) box polypeptide 58
organic cyclic compound binding	FUN_035827-T1	3'-5' exoribonuclease 1
organic cyclic compound binding	FUN_035828-T1	Serine/threonine-protein kinase haspin
organic cyclic compound binding	FUN_035842-T1	Homeobox protein Nkx-6.2
organic cyclic compound binding	FUN_035879-T1	SM-like, degradation of cytoplasmic mRNAs and positively regulates transcription initiation
organic cyclic compound binding	FUN_035937-T1	Poly (ADP-ribose) polymerase, member 14
organic cyclic compound binding	FUN_035957-T1	DNA-directed RNA polymerase II subunit RPB1
organic cyclic compound binding	FUN_036004-T1	Zinc finger protein
organic cyclic compound binding	FUN_036027-T1	DNA polymerase alpha catalytic subunit
organic cyclic compound binding	FUN_036070-T1	ArfGAP with FG repeats 1
organic cyclic compound binding	FUN_036072-T1	PCI domain-containing protein 2
organic cyclic compound binding	FUN_036086-T1	Ras- protein Rap-2c
organic cyclic compound binding	FUN_036092-T1	TATA box-binding protein-associated factor RNA polymerase I subunit B
organic cyclic compound binding	FUN_036093-T1	TATA box-binding protein-associated factor RNA polymerase I subunit B
organic cyclic compound binding	FUN_036145-T1	GrpE protein 1, mitochondrial
organic cyclic compound binding	FUN_036154-T1	Ras- protein Rab-28
organic cyclic compound binding	FUN_036156-T1	nuclear fragile X mental retardation protein interacting protein 1
organic cyclic compound binding	FUN_036175-T1	Poly(U)-binding-splicing factor puf60
organic cyclic compound binding	FUN_036219-T1	Telomeric repeat-binding factor 2-interacting protein 1
organic cyclic compound binding	FUN_036239-T1	Protein RRP5
organic cyclic compound binding	FUN_036253-T1	SAM domain and HD
organic cyclic compound binding	FUN_036276-T1	Serine/threonine-protein kinase PAK 3
organic cyclic compound binding	FUN_036296-T1	U2 small nuclear ribonucleoprotein auxiliary factor 35 kDa subunit- protein 2
organic cyclic compound binding	FUN_036315-T1	snoRNP complex protein nop56
organic cyclic compound binding	FUN_036354-T1	Eef1a2p
organic cyclic compound binding	FUN_036363-T1	receptor
organic cyclic compound binding	FUN_036376-T1	tRNA pseudouridine synthase 1
organic cyclic compound binding	FUN_036400-T1	dual specificity phosphatase 11 (RNA RNP complex 1-interacting)
organic cyclic compound binding	FUN_036443-T1	Homeobox protein emx2
organic cyclic compound binding	FUN_036449-T1	exosome 3'->5 exonuclease subunit ski4 (Csl4)
organic cyclic compound binding	FUN_036467-T1	Iron-sulfur clusters incorporation protein
organic cyclic compound binding	FUN_036476-T1	Transcription factor AP-2-alpha
organic cyclic compound binding	FUN_036489-T1	dual specificity phosphatase 11 (RNA RNP complex 1-interacting)
organic cyclic compound binding	FUN_036517-T1	NineTeen Complex (NTC) component
organic cyclic compound binding	FUN_036523-T1	snoRNA-binding protein
organic cyclic compound binding	FUN_036532-T1	nucleolar complex protein 14
organic cyclic compound binding	FUN_036533-T1	nucleolar complex protein 14
organic cyclic compound binding	FUN_036548-T1	Pre-mRNA-splicing factor ATP-dependent RNA helicase dhx15
organic cyclic compound binding	FUN_036582-T1	ADP-ribosylation factor protein 3
organic cyclic compound binding	FUN_036583-T1	NK2 homeobox 6
organic cyclic compound binding	FUN_036589-T1	Transcription factor IIIB 50 kDa subunit
organic cyclic compound binding	FUN_036598-T1	Phosphatidylglycerol/phosphatidylinositol transfer protein
organic cyclic compound binding	FUN_036615-T1	integral membrane protein 2B
organic cyclic compound binding	FUN_036622-T1	5'-nucleotidase domain-containing protein 3
organic cyclic compound binding	FUN_036624-T1	translation elongation factor EF-1 alpha
organic cyclic compound binding	FUN_036654-T1	Nucleolar protein 16
organic cyclic compound binding	FUN_036670-T1	WD repeat-containing protein 6
organic cyclic compound binding	FUN_036744-T1	tRNA-histidine guanylyltransferase 1-like
organic cyclic compound binding	FUN_036841-T1	CXC
organic cyclic compound binding	FUN_036859-T1	H/ACA ribonucleoprotein complex subunit dkc1
organic cyclic compound binding	FUN_036860-T1	excision repair cross-complementing rodent repair deficiency, complementation group 5
organic cyclic compound binding	FUN_036870-T1	regulator of nonsense transcription
organic cyclic compound binding	FUN_036885-T1	elongation factor EF-G
organic cyclic compound binding	FUN_036899-T1	HMG (high mobility group) box SOX-14
organic cyclic compound binding	FUN_036902-T1	DNA-binding transcription factor yap1
organic cyclic compound binding	FUN_037002-T1	Muscleblind-like protein 1
organic cyclic compound binding	FUN_037036-T1	poly (ADP-ribose) polymerase, member 14
organic cyclic compound binding	FUN_037044-T1	Transcription factor Dp-2
organic cyclic compound binding	FUN_037071-T1	Poly (ADP-ribose) polymerase, member 14
organic cyclic compound binding	FUN_037074-T1	Poly (ADP-ribose) polymerase, member 14
organic cyclic compound binding	FUN_037179-T1	spermatoproteinsis associated 24
organic cyclic compound binding	FUN_037261-T1	Eukaryotic translation initiation factor 3 subunit A
organic cyclic compound binding	FUN_037267-T1	Peptidyl-prolyl cis-trans isomerase pin4
organic cyclic compound binding	FUN_037272-T1	Carbohydrate sulfotransferase 15
organic cyclic compound binding	FUN_037276-T1	Protein Wnt-11
organic cyclic compound binding	FUN_037300-T1	Transcription initiation factor TFIID subunit 9B
organic cyclic compound binding	FUN_037302-T1	Nuclear corepressor for KRAB domain-containing zinc finger proteins (KRAB-ZFPs)
organic cyclic compound binding	FUN_037357-T1	DNA-directed RNA polymerase II subunit RPB2
organic cyclic compound binding	FUN_037413-T1	janus kinase and
organic cyclic compound binding	FUN_037454-T1	Casein kinase I isoform alpha
organic cyclic compound binding	FUN_037488-T1	Pentatricopeptide repeat domain 3
organic cyclic compound binding	FUN_037494-T1	splicing factor 3a, subunit 1
organic cyclic compound binding	FUN_037543-T1	3'-5' exoribonuclease 1
translation regulator activity	FUN_034130-T1	Cytoplasmic polyadenylation element-binding protein 2
translation regulator activity	FUN_034133-T1	Cytoplasmic polyadenylation element binding protein
translation regulator activity	FUN_034134-T1	p21-activated kinase 1
translation regulator activity	FUN_034750-T1	poly(A) binding protein interacting protein 2
translation regulator activity	FUN_034761-T1	Eukaryotic translation initiation factor 4E type 2
translation regulator activity	FUN_036214-T1	Eukaryotic translation initiation factor 2-alpha kinase 3
translation regulator activity	FUN_037261-T1	Eukaryotic translation initiation factor 3 subunit A
translation regulator activity	FUN_037413-T1	janus kinase and
translation regulator activity, nucleic acid binding	FUN_034130-T1	Cytoplasmic polyadenylation element-binding protein 2
translation regulator activity, nucleic acid binding	FUN_034133-T1	Cytoplasmic polyadenylation element binding protein
translation regulator activity, nucleic acid binding	FUN_034134-T1	p21-activated kinase 1
translation regulator activity, nucleic acid binding	FUN_034750-T1	poly(A) binding protein interacting protein 2
peptidoglycan immune receptor activity	FUN_034306-T1	peptidoglycan recognition protein 1
peptidoglycan immune receptor activity	FUN_034307-T1	Peptidoglycan recognition protein 2
peptidoglycan immune receptor activity	FUN_035843-T1	peptidoglycan recognition protein 1
peptidoglycan immune receptor activity	FUN_035843-T2	peptidoglycan recognition protein 1, variant 2
ATPase, acting on RNA	FUN_034148-T1	DEAD (Asp-Glu-Ala-Asp) box polypeptide 41
ATPase, acting on RNA	FUN_034253-T1	DEAD H (Asp-Glu-Ala-Asp His) box helicase 11
ATPase, acting on RNA	FUN_034471-T1	ATP-dependent RNA helicase dhx37
ATPase, acting on RNA	FUN_034489-T1	Interferon-induced helicase C domain-containing protein 1
ATPase, acting on RNA	FUN_034493-T1	Interferon-induced helicase C domain-containing protein 1
ATPase, acting on RNA	FUN_034544-T1	Eukaryotic initiation factor 4A-I
ATPase, acting on RNA	FUN_034545-T1	Eukaryotic initiation factor 4A-I
ATPase, acting on RNA	FUN_035255-T1	ATP-dependent DNA helicase MER3
ATPase, acting on RNA	FUN_035257-T1	ATP-dependent DNA helicase MER3
ATPase, acting on RNA	FUN_035769-T1	DEAD (Asp-Glu-Ala-Asp) box polypeptide 58
ATPase, acting on RNA	FUN_036547-T1	Probable ATP-dependent RNA helicase ddx56
ATPase, acting on RNA	FUN_036548-T1	Pre-mRNA-splicing factor ATP-dependent RNA helicase dhx15
binding	FUN_034094-T1	E3 ubiquitin-protein ligase rnf38
binding	FUN_034096-T1	cell division cycle 25
binding	FUN_034101-T1	Ectonucleoside triphosphate diphosphohydrolase 1
binding	FUN_034119-T1	SAM domain and HD
binding	FUN_034120-T1	carboxypeptidase C prc1
binding	FUN_034130-T1	Cytoplasmic polyadenylation element-binding protein 2
binding	FUN_034133-T1	Cytoplasmic polyadenylation element binding protein
binding	FUN_034134-T1	p21-activated kinase 1
binding	FUN_034135-T1	E3 ubiquitin-protein ligase march5
binding	FUN_034148-T1	DEAD (Asp-Glu-Ala-Asp) box polypeptide 41
binding	FUN_034155-T1	Zinc finger, C3HC4 type (RING finger)
binding	FUN_034162-T1	Nucleolar complex protein 3
binding	FUN_034164-T1	Starch binding domain 1
binding	FUN_034165-T1	Starch binding domain 1
binding	FUN_034173-T1	Msh homeobox
binding	FUN_034196-T1	Protein-tyrosine sulfotransferase 1
binding	FUN_034208-T1	LRR
binding	FUN_034228-T1	RNA-binding motif protein, X-linked 2
binding	FUN_034253-T1	DEAD H (Asp-Glu-Ala-Asp His) box helicase 11
binding	FUN_034265-T1	UDP-glucuronic acid decarboxylase 1
binding	FUN_034306-T1	peptidoglycan recognition protein 1
binding	FUN_034307-T1	Peptidoglycan recognition protein 2
binding	FUN_034342-T1	baculoviral IAP repeat containing 7
binding	FUN_034343-T1	nudix (nucleoside diphosphate linked moiety X)-type motif 18
binding	FUN_034348-T1	translation termination factor eRF1
binding	FUN_034365-T1	Beta-arrestin-2
binding	FUN_034367-T1	Beta-arrestin-1
binding	FUN_034387-T1	baculoviral IAP repeat containing 7
binding	FUN_034388-T1	nudix (nucleoside diphosphate linked moiety X)-type motif 18
binding	FUN_034391-T1	Electron transfer flavoprotein alpha-subunit
binding	FUN_034442-T1	Interleukin 25
binding	FUN_034465-T1	CDK2-associated and cullin domain-containing protein 1
binding	FUN_034471-T1	ATP-dependent RNA helicase dhx37
binding	FUN_034477-T1	5-hydroxytryptamine receptor 4
binding	FUN_034479-T1	Complement C1q-like protein 4
binding	FUN_034483-T1	Serine/arginine repetitive matrix protein 1
binding	FUN_034486-T1	Phosphatidylinositol 4-kinase type 2-beta
binding	FUN_034487-T1	Phosphatidylinositol 4-kinase type 2-beta
binding	FUN_034489-T1	Interferon-induced helicase C domain-containing protein 1
binding	FUN_034493-T1	Interferon-induced helicase C domain-containing protein 1
binding	FUN_034525-T1	AP-1 complex subunit sigma-2
binding	FUN_034531-T1	Peptide methionine sulfoxide reductase B3
binding	FUN_034538-T1	Transducin (beta)-like 1 X-linked receptor 1
binding	FUN_034544-T1	Eukaryotic initiation factor 4A-I
binding	FUN_034545-T1	Eukaryotic initiation factor 4A-I
binding	FUN_034555-T1	tumor necrosis factor (ligand) super, member 10
binding	FUN_034556-T1	tumor necrosis factor (ligand) super, member 10
binding	FUN_034561-T1	Peptide methionine sulfoxide reductase B3
binding	FUN_034569-T1	E3 ubiquitin-protein ligase rnf13
binding	FUN_034601-T1	4-hydroxy-2-oxoglutarate aldolase, mitochondrial
binding	FUN_034611-T1	Tctex1 domain-containing protein 2
binding	FUN_034615-T1	Heparan sulfate 6-O-sulfotransferase 3
binding	FUN_034617-T1	mitochondrial membrane protein
binding	FUN_034622-T1	cholinergic receptor, nicotinic, beta
binding	FUN_034625-T1	Charged multivesicular body protein 3
binding	FUN_034643-T1	Lysine-specific demethylase 3A
binding	FUN_034665-T1	DNA cross-link repair 1A protein
binding	FUN_034667-T1	Beta-1,3-N-acetylgalactosaminyltransferase 2
binding	FUN_034671-T1	Alpha-2B adrenergic receptor
binding	FUN_034687-T1	Neurogenic locus notch protein 3
binding	FUN_034690-T1	Neurogenic locus notch protein 3
binding	FUN_034695-T1	60S ribosomal protein L35A
binding	FUN_034705-T1	cytochrome P450 2 sub U member 1
binding	FUN_034706-T1	Eukaryotic translation initiation factor 2A
binding	FUN_034707-T1	Eukaryotic translation initiation factor 2A
binding	FUN_034712-T1	Rho guanine nucleotide exchange factor 7
binding	FUN_034720-T1	DNA polymerase delta subunit 3
binding	FUN_034750-T1	poly(A) binding protein interacting protein 2
binding	FUN_034760-T1	Mediator of RNA polymerase II transcription subunit 4
binding	FUN_034761-T1	Eukaryotic translation initiation factor 4E type 2
binding	FUN_034764-T1	DDRGK domain-containing protein 1
binding	FUN_034790-T1	Lysine-specific demethylase 6A
binding	FUN_034792-T1	Methylosome subunit pICln
binding	FUN_034806-T1	Ras- protein Rab6
binding	FUN_034806-T2	Ras- protein Rab6, variant 2
binding	FUN_034812-T1	Starch binding domain 1
binding	FUN_034823-T1	Starch binding domain 1
binding	FUN_034843-T1	Sperm flagellar protein 1
binding	FUN_034845-T1	Sperm flagellar protein 1
binding	FUN_034846-T1	Sperm flagellar protein 1
binding	FUN_034847-T1	Suppressor of cytokine signaling 2
binding	FUN_034852-T1	Sperm flagellar protein 1
binding	FUN_034881-T1	replication factor C subunit 4
binding	FUN_034887-T1	myosin 3
binding	FUN_034890-T1	Progestin and adipoQ receptor member
binding	FUN_034897-T1	Phospholipid scramblase 3
binding	FUN_034898-T1	Structural maintenance of chromosomes protein 4
binding	FUN_034899-T1	Structural maintenance of chromosomes protein 4
binding	FUN_034901-T1	Solute carrier 2 (Facilitated glucose transporter) member 8
binding	FUN_034904-T1	E3 ubiquitin-protein ligase march5
binding	FUN_034908-T1	Cytochrome c oxidase subunit 1
binding	FUN_034910-T1	cd38 molecule
binding	FUN_034935-T1	Serine/threonine-protein phosphatase 2A regulatory subunit B'' subunit beta
binding	FUN_034936-T1	Serine/threonine-protein phosphatase 2A regulatory subunit B'' subunit alpha
binding	FUN_034946-T1	Dynein heavy chain 2, axonemal
binding	FUN_034947-T1	Proline-, glutamic acid- and leucine-rich protein 1
binding	FUN_034950-T1	Importin subunit alpha-4
binding	FUN_034951-T1	Importin subunit alpha
binding	FUN_034951-T2	Importin subunit alpha, variant 2
binding	FUN_034960-T1	Dedicator of cytokinesis protein 5
binding	FUN_035010-T1	Cullin-4A
binding	FUN_035011-T1	Cullin-4
binding	FUN_035097-T1	Protein DETOXIFICATION 47, chloroplastic
binding	FUN_035116-T1	Mid1 interacting protein 1
binding	FUN_035117-T1	LIM and senescent cell antigen-like-containing domain protein 1
binding	FUN_035125-T1	Calpain-6
binding	FUN_035131-T1	Cytosolic purine 5'-nucleotidase
binding	FUN_035146-T1	acid-sensing (proton-gated) ion channel
binding	FUN_035164-T1	NK3 homeobox 2
binding	FUN_035170-T1	Pleckstrin y domain-containing A member 2
binding	FUN_035186-T1	Retinoblastoma-associated protein
binding	FUN_035187-T1	Retinoblastoma-associated protein
binding	FUN_035190-T1	Intraflagellar transport protein 81
binding	FUN_035195-T1	Cytosolic phospholipase A2
binding	FUN_035196-T1	THAP domain-containing protein 4
binding	FUN_035198-T1	ubiquitin-protein transferase activating protein
binding	FUN_035204-T1	Histone-lysine N-methyltransferase NSD3
binding	FUN_035230-T1	Cullin-3
binding	FUN_035231-T1	Meprin A subunit beta
binding	FUN_035232-T1	Meprin A subunit beta
binding	FUN_035241-T1	Ventral anterior homeobox 2
binding	FUN_035251-T1	3-ketoacyl-CoA thiolase with broad chain length specificity
binding	FUN_035301-T1	Threonine synthase-like 2
binding	FUN_035366-T1	mRNA splicing protein
binding	FUN_035385-T1	Poly (ADP-ribose) polymerase, member 14
binding	FUN_035403-T1	Catenin alpha-2
binding	FUN_035437-T1	Stress-70 protein, mitochondrial
binding	FUN_035451-T1	U2 snRNP-associated SURP domain-containing protein
binding	FUN_035515-T1	Kv channel-interacting protein 4
binding	FUN_035528-T1	Mediator of RNA polymerase II transcription subunit 12-like protein
binding	FUN_035535-T1	mo25 protein
binding	FUN_035537-T1	DnaJ sub C member 3
binding	FUN_035549-T1	pleckstrin y domain containing, B (evectins) member 2
binding	FUN_035551-T1	Choline-phosphate cytidylyltransferase B
binding	FUN_035562-T1	Fibroblast growth factor receptor-like 1
binding	FUN_035567-T1	Protein DETOXIFICATION 47, chloroplastic
binding	FUN_035568-T1	E2-like enzyme
binding	FUN_035596-T1	succinate-CoA ligase, alpha subunit
binding	FUN_035622-T1	Zinc finger protein ZIC 4
binding	FUN_035623-T1	Zinc finger protein ZIC 4
binding	FUN_035625-T1	Zinc finger protein ZIC 4
binding	FUN_035630-T1	Dedicator of cytokinesis protein 9
binding	FUN_035631-T1	Glypican-4
binding	FUN_035634-T1	Gpc5p
binding	FUN_035643-T1	Mcm2-7 hexameric complex component
binding	FUN_035644-T1	DCN1-like protein 1
binding	FUN_035667-T1	G2/mitotic-specific cyclin-B3
binding	FUN_035677-T1	Multidrug resistance-associated protein 5
binding	FUN_035684-T1	Methanethiol oxidase
binding	FUN_035693-T1	Histone-lysine N-methyltransferase setd1b
binding	FUN_035695-T1	Regulator of G-protein signaling 14
binding	FUN_035701-T1	E3 ubiquitin-protein ligase dtx3l
binding	FUN_035717-T1	tumor necrosis factor (ligand) super, member 11
binding	FUN_035722-T1	Calpain-6
binding	FUN_035738-T1	tumor necrosis factor (ligand) super, member 11
binding	FUN_035743-T1	Calpain-6
binding	FUN_035744-T1	Calpain-5
binding	FUN_035766-T1	BTB/POZ domain-containing protein kctd9
binding	FUN_035769-T1	DEAD (Asp-Glu-Ala-Asp) box polypeptide 58
binding	FUN_035773-T1	Transforming acidic coiled-coil-containing protein 3
binding	FUN_035800-T1	zinc finger, FYVE domain containing 27
binding	FUN_035801-T1	Casein kinase II subunit alpha
binding	FUN_035827-T1	3'-5' exoribonuclease 1
binding	FUN_035828-T1	Serine/threonine-protein kinase haspin
binding	FUN_035841-T1	Type I inositol 1,4,5-trisphosphate 5-phosphatase
binding	FUN_035842-T1	Homeobox protein Nkx-6.2
binding	FUN_035843-T1	peptidoglycan recognition protein 1
binding	FUN_035843-T2	peptidoglycan recognition protein 1, variant 2
binding	FUN_035850-T1	Ancient ubiquitous protein 1
binding	FUN_035852-T1	arylacetamide deacetylase-like
binding	FUN_035879-T1	SM-like, degradation of cytoplasmic mRNAs and positively regulates transcription initiation
binding	FUN_035886-T1	nucleotide exchange factor sil1
binding	FUN_035891-T1	nucleotide exchange factor sil1
binding	FUN_035897-T1	Disks large 1
binding	FUN_035898-T1	Disks large 4
binding	FUN_035913-T1	MORN repeat-containing protein 4
binding	FUN_035937-T1	Poly (ADP-ribose) polymerase, member 14
binding	FUN_035957-T1	DNA-directed RNA polymerase II subunit RPB1
binding	FUN_035975-T1	Calcium binding protein
binding	FUN_035999-T1	Peptide methionine sulfoxide reductase B3
binding	FUN_036004-T1	Zinc finger protein
binding	FUN_036027-T1	DNA polymerase alpha catalytic subunit
binding	FUN_036031-T1	Syntaxin-18
binding	FUN_036070-T1	ArfGAP with FG repeats 1
binding	FUN_036072-T1	PCI domain-containing protein 2
binding	FUN_036086-T1	Ras- protein Rap-2c
binding	FUN_036087-T1	BRCA1 BRCA2-containing complex, subunit 3
binding	FUN_036092-T1	TATA box-binding protein-associated factor RNA polymerase I subunit B
binding	FUN_036093-T1	TATA box-binding protein-associated factor RNA polymerase I subunit B
binding	FUN_036103-T1	complexin 1
binding	FUN_036109-T1	Acid sphingomyelinase-like phosphodiesterase 3b
binding	FUN_036125-T1	Carboxylesterase
binding	FUN_036126-T1	Carboxylesterase
binding	FUN_036128-T1	Carboxylesterase
binding	FUN_036145-T1	GrpE protein 1, mitochondrial
binding	FUN_036154-T1	Ras- protein Rab-28
binding	FUN_036156-T1	nuclear fragile X mental retardation protein interacting protein 1
binding	FUN_036175-T1	Poly(U)-binding-splicing factor puf60
binding	FUN_036180-T1	Retinal guanylyl cyclase 2
binding	FUN_036193-T1	Long-chain-fatty-acid--CoA ligase 4
binding	FUN_036202-T1	Guanylate cyclase soluble subunit beta-2
binding	FUN_036204-T1	cell division cycle 25
binding	FUN_036214-T1	Eukaryotic translation initiation factor 2-alpha kinase 3
binding	FUN_036219-T1	Telomeric repeat-binding factor 2-interacting protein 1
binding	FUN_036239-T1	Protein RRP5
binding	FUN_036248-T1	omega-3 fatty acid receptor 1
binding	FUN_036253-T1	SAM domain and HD
binding	FUN_036260-T1	cAMP-dependent protein kinase
binding	FUN_036264-T1	Importin-5
binding	FUN_036268-T1	Lateral signaling target protein 2
binding	FUN_036276-T1	Serine/threonine-protein kinase PAK 3
binding	FUN_036286-T1	Bridging integrator 3
binding	FUN_036295-T1	WD repeat and FYVE domain-containing protein 1
binding	FUN_036295-T2	WD repeat and FYVE domain-containing protein 1, variant 2
binding	FUN_036296-T1	U2 small nuclear ribonucleoprotein auxiliary factor 35 kDa subunit- protein 2
binding	FUN_036307-T1	Diamine acetyltransferase 2
binding	FUN_036315-T1	snoRNP complex protein nop56
binding	FUN_036325-T1	enolase member 4
binding	FUN_036327-T1	enolase member 4
binding	FUN_036354-T1	Eef1a2p
binding	FUN_036363-T1	receptor
binding	FUN_036376-T1	tRNA pseudouridine synthase 1
binding	FUN_036382-T1	respiration factor rsf1
binding	FUN_036400-T1	dual specificity phosphatase 11 (RNA RNP complex 1-interacting)
binding	FUN_036409-T1	receptor
binding	FUN_036443-T1	Homeobox protein emx2
binding	FUN_036446-T1	T-complex protein 1 subunit eta
binding	FUN_036449-T1	exosome 3'->5 exonuclease subunit ski4 (Csl4)
binding	FUN_036458-T1	WD repeat-containing protein 34
binding	FUN_036459-T1	WD repeat-containing protein 34
binding	FUN_036467-T1	Iron-sulfur clusters incorporation protein
binding	FUN_036476-T1	Transcription factor AP-2-alpha
binding	FUN_036482-T1	Structural maintenance of chromosomes protein 3
binding	FUN_036484-T1	Ubiquitin thioesterase Zranb1
binding	FUN_036485-T1	Alpha-1,6-mannosyl-glycoprotein 2-beta-N-acetylglucosaminyltransferase
binding	FUN_036486-T1	Alpha-1,6-mannosyl-glycoprotein 2-beta-N-acetylglucosaminyltransferase
binding	FUN_036489-T1	dual specificity phosphatase 11 (RNA RNP complex 1-interacting)
binding	FUN_036499-T1	inositol polyphosphate phosphatase-like 1
binding	FUN_036504-T1	Gamma-tubulin complex component 3
binding	FUN_036510-T1	Glutaredoxin 3
binding	FUN_036511-T1	antigen p97 (melanoma associated) identified by monoclonal antibodies 133.2 and 96.5
binding	FUN_036517-T1	NineTeen Complex (NTC) component
binding	FUN_036523-T1	snoRNA-binding protein
binding	FUN_036532-T1	nucleolar complex protein 14
binding	FUN_036533-T1	nucleolar complex protein 14
binding	FUN_036541-T1	26S proteasome non-ATPase regulatory subunit 1
binding	FUN_036544-T1	26S proteasome non-ATPase regulatory subunit 1
binding	FUN_036548-T1	Pre-mRNA-splicing factor ATP-dependent RNA helicase dhx15
binding	FUN_036551-T1	Transmembrane emp24 domain-containing protein 4
binding	FUN_036582-T1	ADP-ribosylation factor protein 3
binding	FUN_036583-T1	NK2 homeobox 6
binding	FUN_036586-T1	Lectin, galactoside-binding, soluble, 4
binding	FUN_036589-T1	Transcription factor IIIB 50 kDa subunit
binding	FUN_036598-T1	Phosphatidylglycerol/phosphatidylinositol transfer protein
binding	FUN_036615-T1	integral membrane protein 2B
binding	FUN_036622-T1	5'-nucleotidase domain-containing protein 3
binding	FUN_036623-T1	Arylacetamide deacetylase-like 2
binding	FUN_036624-T1	translation elongation factor EF-1 alpha
binding	FUN_036654-T1	Nucleolar protein 16
binding	FUN_036660-T1	meiosis-specific component of sister chromatid cohesion complex
binding	FUN_036670-T1	WD repeat-containing protein 6
binding	FUN_036698-T1	actin binding protein
binding	FUN_036704-T1	actin binding protein
binding	FUN_036733-T1	SH3-domain binding protein 2
binding	FUN_036744-T1	tRNA-histidine guanylyltransferase 1-like
binding	FUN_036746-T1	antigen identified by monoclonal antibody Ki-67
binding	FUN_036747-T1	antigen identified by monoclonal antibody Ki-67
binding	FUN_036751-T1	UDP-glucose:glycoprotein glucosyltransferase 2
binding	FUN_036752-T1	UDP-glucose:glycoprotein glucosyltransferase 2
binding	FUN_036799-T1	neutral cholesterol ester hydrolase 1
binding	FUN_036814-T1	G protein-coupled receptor kinase 5
binding	FUN_036841-T1	CXC
binding	FUN_036851-T1	matrix-remodelling associated 5
binding	FUN_036859-T1	H/ACA ribonucleoprotein complex subunit dkc1
binding	FUN_036860-T1	excision repair cross-complementing rodent repair deficiency, complementation group 5
binding	FUN_036870-T1	regulator of nonsense transcription
binding	FUN_036871-T1	SH3 and PX domain-containing protein 2B
binding	FUN_036875-T1	Clathrin interactor 1
binding	FUN_036885-T1	elongation factor EF-G
binding	FUN_036899-T1	HMG (high mobility group) box SOX-14
binding	FUN_036902-T1	DNA-binding transcription factor yap1
binding	FUN_036907-T1	BTB/POZ domain-containing protein 3
binding	FUN_036928-T1	Methyltransferase-like protein 21D
binding	FUN_036937-T1	Protein T2
binding	FUN_036974-T1	Slit 2 protein
binding	FUN_036985-T1	DCC-interacting protein 13-alpha
binding	FUN_037002-T1	Muscleblind-like protein 1
binding	FUN_037019-T1	WD repeat-containing protein 44
binding	FUN_037036-T1	poly (ADP-ribose) polymerase, member 14
binding	FUN_037044-T1	Transcription factor Dp-2
binding	FUN_037071-T1	Poly (ADP-ribose) polymerase, member 14
binding	FUN_037074-T1	Poly (ADP-ribose) polymerase, member 14
binding	FUN_037086-T1	Ubiquitin-protein ligase
binding	FUN_037094-T1	Golgi Transport
binding	FUN_037127-T1	FERM domain-containing protein 7
binding	FUN_037128-T1	FERM domain-containing protein 7
binding	FUN_037162-T1	5-hydroxytryptamine receptor 4
binding	FUN_037165-T1	protein kinase
binding	FUN_037179-T1	spermatoproteinsis associated 24
binding	FUN_037184-T1	Renin receptor
binding	FUN_037194-T1	mitotic spindle checkpoint protein Bub3
binding	FUN_037198-T1	mms19 nucleotide excision repair
binding	FUN_037199-T1	mms19 nucleotide excision repair
binding	FUN_037201-T1	mms19 nucleotide excision repair
binding	FUN_037227-T1	Serpin peptidase inhibitor, clade B (Ovalbumin), member
binding	FUN_037234-T1	Chitinase domain-containing protein 1
binding	FUN_037261-T1	Eukaryotic translation initiation factor 3 subunit A
binding	FUN_037267-T1	Peptidyl-prolyl cis-trans isomerase pin4
binding	FUN_037272-T1	Carbohydrate sulfotransferase 15
binding	FUN_037276-T1	Protein Wnt-11
binding	FUN_037300-T1	Transcription initiation factor TFIID subunit 9B
binding	FUN_037301-T1	COP9 signalosome complex subunit 6
binding	FUN_037302-T1	Nuclear corepressor for KRAB domain-containing zinc finger proteins (KRAB-ZFPs)
binding	FUN_037312-T1	TIR
binding	FUN_037334-T1	adrenoceptor alpha
binding	FUN_037357-T1	DNA-directed RNA polymerase II subunit RPB2
binding	FUN_037378-T1	Renin receptor
binding	FUN_037379-T1	Renin receptor
binding	FUN_037393-T1	Transforming acidic coiled-coil-containing protein 2
binding	FUN_037395-T1	RING finger protein 37
binding	FUN_037413-T1	janus kinase and
binding	FUN_037426-T1	Dynactin subunit 1
binding	FUN_037427-T1	Dynactin subunit 1
binding	FUN_037452-T1	TNFAIP3 interacting protein 2
binding	FUN_037454-T1	Casein kinase I isoform alpha
binding	FUN_037488-T1	Pentatricopeptide repeat domain 3
binding	FUN_037489-T1	Dual specificity protein phosphatase 4
binding	FUN_037494-T1	splicing factor 3a, subunit 1
binding	FUN_037543-T1	3'-5' exoribonuclease 1
alpha-1B adrenergic receptor binding	MF	Beta-arrestin-2
alpha-1B adrenergic receptor binding	FUN_034367-T1	Beta-arrestin-1
alpha-1B adrenergic receptor binding	FUN_034671-T1	Alpha-2B adrenergic receptor
peptide-methionine (R)-S-oxide reductase activity	FUN_034531-T1	Peptide methionine sulfoxide reductase B3
peptide-methionine (R)-S-oxide reductase activity	FUN_034531-T1	Peptide methionine sulfoxide reductase B3
peptide-methionine (R)-S-oxide reductase activity	FUN_034561-T1	Peptide methionine sulfoxide reductase B3
peptide-methionine (R)-S-oxide reductase activity	FUN_034561-T1	Peptide methionine sulfoxide reductase B3
peptide-methionine (R)-S-oxide reductase activity	FUN_035999-T1	Peptide methionine sulfoxide reductase B3
peptide-methionine (R)-S-oxide reductase activity	FUN_035999-T1	Peptide methionine sulfoxide reductase B3
N-acetylmuramoyl-L-alanine amidase activity	FUN_034306-T1	peptidoglycan recognition protein 1
N-acetylmuramoyl-L-alanine amidase activity	FUN_034307-T1	Peptidoglycan recognition protein 2
N-acetylmuramoyl-L-alanine amidase activity	FUN_035843-T1	peptidoglycan recognition protein 1
N-acetylmuramoyl-L-alanine amidase activity	FUN_035843-T2	peptidoglycan recognition protein 1, variant 2

## Sheet: BP1902216
FUN_035385-T1	Poly (ADP-ribose) polymerase, member 14
FUN_035693-T1	Histone-lysine N-methyltransferase setd1b
FUN_035937-T1	Poly (ADP-ribose) polymerase, member 14
FUN_037036-T1	poly (ADP-ribose) polymerase, member 14
FUN_037071-T1	Poly (ADP-ribose) polymerase, member 14
FUN_037074-T1	Poly (ADP-ribose) polymerase, member 14

## Sheet: BP1902214
FUN_035385-T1	Poly (ADP-ribose) polymerase, member 14
FUN_035693-T1	Histone-lysine N-methyltransferase setd1b
FUN_035937-T1	Poly (ADP-ribose) polymerase, member 14
FUN_037036-T1	poly (ADP-ribose) polymerase, member 14
FUN_037071-T1	Poly (ADP-ribose) polymerase, member 14
FUN_037074-T1	Poly (ADP-ribose) polymerase, member 14

## Sheet: BP0007059
FUN_034120-T1	carboxypeptidase C prc1
FUN_034253-T1	DEAD H (Asp-Glu-Ala-Asp His) box helicase 11
FUN_034482-T1	Anaphase-promoting complex subunit 23
FUN_034898-T1	Structural maintenance of chromosomes protein 4
FUN_034899-T1	Structural maintenance of chromosomes protein 4
FUN_035186-T1	Retinoblastoma-associated protein
FUN_035187-T1	Retinoblastoma-associated protein
FUN_035198-T1	ubiquitin-protein transferase activating protein
FUN_035230-T1	Cullin-3
FUN_035255-T1	ATP-dependent DNA helicase MER3
FUN_035257-T1	ATP-dependent DNA helicase MER3
FUN_035667-T1	G2/mitotic-specific cyclin-B3
FUN_035759-T1	Coiled-coil domain containing 67
FUN_035827-T1	3'-5' exoribonuclease 1
FUN_035828-T1	Serine/threonine-protein kinase haspin
FUN_036269-T1	Charged multivesicular body protein 7
FUN_036482-T1	Structural maintenance of chromosomes protein 3
FUN_036660-T1	meiosis-specific component of sister chromatid cohesion complex
FUN_037165-T1	protein kinase
FUN_037178-T1	Pantothenate kinase 1
FUN_037194-T1	mitotic spindle checkpoint protein Bub3
FUN_037198-T1	mms19 nucleotide excision repair
FUN_037199-T1	mms19 nucleotide excision repair
FUN_037201-T1	mms19 nucleotide excision repair
FUN_037426-T1	Dynactin subunit 1
FUN_037427-T1	Dynactin subunit 1
FUN_037543-T1	3'-5' exoribonuclease 1

## Sheet: BP0032815
BP	peptidoglycan recognition protein 1
FUN_034307-T1	Peptidoglycan recognition protein 2
FUN_035843-T1	peptidoglycan recognition protein 1
FUN_035843-T2	peptidoglycan recognition protein 1, variant 2
FUN_036586-T1	Lectin, galactoside-binding, soluble, 4

## Sheet: BP0061058
FUN_034306-T1	peptidoglycan recognition protein 1
FUN_034307-T1	Peptidoglycan recognition protein 2
FUN_035184-T1	transmembrane 9 super member 2
FUN_035843-T1	peptidoglycan recognition protein 1
FUN_035843-T2	peptidoglycan recognition protein 1, variant 2

## Sheet: BP0060331
FUN_035385-T1	Poly (ADP-ribose) polymerase, member 14
FUN_035693-T1	Histone-lysine N-methyltransferase setd1b
FUN_035937-T1	Poly (ADP-ribose) polymerase, member 14
FUN_037036-T1	poly (ADP-ribose) polymerase, member 14
FUN_037071-T1	Poly (ADP-ribose) polymerase, member 14
FUN_037074-T1	Poly (ADP-ribose) polymerase, member 14

[truncated: 30 more sheets: BP0060336, BP0070212, CC0005819, CC0043228, CC0043232, CC0031981, CC0043226, CC0005876, CC0043229, CC0043227, CC0005730, CC0005930, CC0097014, CC0032991, CC0005856, CC0089717, CC00005622, MF0003723, MF0097159, MF0008135 …]
